# Supplementary material for: Pharmacogenomics of aromatase inhibitors in postmenopausal breast cancer and additional mechanisms of anastrozole action
Source: JCI Insight. 2020 Aug 20;5(16):e137571. doi: 10.1172/jci.insight.137571 (PMC7455128; doi:10.1172/jci.insight.137571)
Supplement: Supplemental Table 2 [file jciinsight-5-137571-s215.xlsx]

## Sheet: Sheet1
Supplemental Table 2: Genes altered by anastrozole and E2 in T47D cells (FDR<0.05).
Ctrl vs Anastrozole						Ctrl vs E2						Ctrl vs Anastrozole plus E2
	logFC	logCPM	PValue	FDR			logFC	logCPM	PValue	FDR			logFC	logCPM	PValue	FDR
MX1	-0.796627	7.39485	8.37248e-57	2.05461e-53		MX1	-0.64212	7.44338	3.02722e-77	7.44998e-74		PFKFB3	0.583935	8.82707	5.34249e-75	1.29662e-71
IFI6	-0.756273	7.48115	1.36595e-36	1.67602e-33		ERO1L	0.529621	9.23976	4.32264e-49	5.31901e-46		MX1	-0.609744	7.46043	1.72264e-62	2.09042e-59
OAS3	-0.462697	8.19998	3.23626e-24	2.64726e-21		P4HA1	0.424144	8.34661	1.57997e-42	1.2961e-39		ERO1L	0.450475	9.19768	2.24101e-38	1.81298e-35
TXNIP	0.464087	9.35407	5.90042e-23	3.61991e-20		PFKFB3	0.411653	8.72173	1.13407e-37	6.97738e-35		IGSF3	-0.394201	8.4958	1.13031e-32	6.85813e-30
WSB1	0.40746	8.10177	7.61688e-23	3.73836e-20		WSB1	0.402135	8.09646	3.64313e-35	1.79315e-32		RUNX1	0.503684	7.05116	1.10242e-30	5.35115e-28
STAT1	-0.378212	8.54468	1.46009e-21	5.97178e-19		SPDEF	-0.422851	8.41236	4.12272e-32	1.691e-29		B4GALT1	0.358617	9.44974	8.79239e-30	3.55652e-27
ERO1L	0.376038	9.15419	9.24116e-18	3.23969e-15		SLC4A7	0.517604	8.25787	5.41452e-31	1.90359e-28		VEGFA	0.373226	8.34612	2.04102e-27	7.07652e-25
VEGFA	0.368408	8.34199	1.28559e-13	3.94356e-11		ATP2A3	-0.370253	7.42385	1.56505e-30	4.81447e-28		PIK3R1	-0.368361	7.61394	1.82639e-26	5.54081e-24
P4HA1	0.307361	8.2836	3.35005e-13	9.13447e-11		VEGFA	0.36713	8.33846	3.07504e-30	8.40854e-28		P4HA1	0.341203	8.30371	8.2465e-26	2.22381e-23
KLHL24	0.345773	7.37788	2.42075e-12	5.94052e-10		IGSF3	-0.352481	8.50982	9.66408e-30	2.37833e-27		WSB1	0.403425	8.10141	7.19028e-25	1.74508e-22
SKAP2	0.317407	7.38918	1.22094e-11	2.72381e-09		FASN	-0.384626	10.6561	3.98365e-28	8.91251e-26		CNBP	0.326353	8.51367	1.102e-24	2.43142e-22
KDM3A	0.278805	7.90874	1.63136e-11	3.33613e-09		PLXNB2	-0.387703	9.30333	5.77026e-28	1.18338e-25		PPFIA4	0.354183	7.06199	1.91334e-19	3.86972e-17
MVD	-0.392554	7.97025	6.68723e-11	1.26234e-08		CORO1B	-0.429138	8.26847	3.02249e-27	5.7218e-25		OLFM1	0.311088	8.96616	6.03318e-19	1.12635e-16
LSS	-0.317161	8.57321	5.62951e-10	9.86773e-08		NBEAL2	-0.415192	7.97289	4.03523e-27	7.09335e-25		IGFBP4	0.307715	9.79997	2.75246e-18	4.77158e-16
HILPDA	0.279003	7.75506	1.10946e-09	1.81508e-07		ERBB2	-0.374445	8.76735	1.48473e-26	2.43594e-24		CD24	-0.28425	8.99042	3.27186e-18	5.29386e-16
SAT1	0.319658	7.19635	9.74177e-09	1.49414e-06		HELZ2	-0.379383	7.65047	7.96829e-26	1.22562e-23		RAPGEFL1	0.304266	7.7587	1.31081e-17	1.98834e-15
APRT	-0.284339	7.63032	1.59319e-08	2.29982e-06		PLEC	-0.397223	10.3965	1.15655e-25	1.67428e-23		PDK1	0.300072	7.31568	5.6301e-17	8.0378e-15
NDUFB11	-0.257383	7.39554	1.73536e-08	2.36587e-06		PXMP4	-0.326754	8.08968	6.28954e-25	8.5992e-23		NFKB2	0.302351	7.24963	6.86631e-16	9.25808e-14
MMAB	-0.257615	7.18165	2.00736e-08	2.59267e-06		CYP1B1	0.3887	7.16587	6.96539e-25	9.02202e-23		PPM1K	0.315963	7.71006	8.56247e-16	1.09374e-13
FDPS	-0.286929	9.01144	3.00431e-08	3.68629e-06		PLXNB1	-0.382769	7.79357	2.17207e-24	2.67273e-22		TXNIP	0.270359	9.24551	1.08041e-15	1.31108e-13
BST2	-0.253682	8.61948	5.10402e-08	5.96441e-06		OLFM1	0.34252	8.97952	2.40218e-24	2.81513e-22		SKAP2	0.298037	7.38082	1.33134e-15	1.53864e-13
HELZ2	-0.468655	7.61927	6.86153e-08	7.65372e-06		B4GALT1	0.316276	9.42185	4.13656e-24	4.6273e-22		RBBP8	0.314664	7.25881	3.18811e-15	3.4807e-13
NDRG1	0.226141	8.35077	9.14107e-08	9.75312e-06		TENC1	-0.389865	7.06915	4.49258e-24	4.80706e-22		IFI6	-0.360774	7.63699	3.29856e-15	3.4807e-13
SQLE	-0.204774	8.55904	1.35879e-07	1.38936e-05		TMEM184A	-0.384165	8.45326	5.01759e-24	5.14512e-22		KDM3A	0.264847	7.90254	4.4403e-15	4.49025e-13
FUS	-0.231037	8.46636	1.43481e-07	1.40841e-05		TXNIP	0.327097	9.27271	6.87848e-24	6.77117e-22		MAPT	0.277428	8.54068	8.89849e-15	8.63866e-13
SFPQ	-0.224481	8.3711	1.52402e-07	1.43844e-05		PPM1K	0.387515	7.74609	9.94379e-24	9.41218e-22		SLC29A1	0.277892	7.40191	2.59304e-14	2.4205e-12
CRISP3	0.238681	7.49289	1.69544e-07	1.54096e-05		MAPK6	0.334932	7.28137	2.54277e-23	2.31769e-21		OAS3	-0.261886	8.28606	2.7385e-14	2.46161e-12
DBNL	-0.225433	7.71359	2.18877e-07	1.9183e-05		EPPK1	-0.339923	7.75897	5.50448e-23	4.83805e-21		HEXIM1	-0.264958	7.44417	3.42731e-14	2.94569e-12
SH3YL1	0.244352	7.22512	3.20245e-07	2.70993e-05		CYFIP2	-0.296133	8.20944	8.41646e-23	7.14238e-21		CACNA1H	0.312141	7.21579	3.51978e-14	2.94569e-12
TRIM25	-0.21415	8.06851	3.47526e-07	2.84276e-05		TM7SF2	-0.311446	8.52502	9.52828e-23	7.81636e-21		CFB	0.284174	7.90388	4.93013e-14	3.98847e-12
WDR34	-0.270904	8.07846	4.81598e-07	3.81239e-05		NDST1	-0.303971	8.88886	2.23228e-22	1.77214e-20		ITPK1	0.24869	7.53258	8.23058e-14	6.44375e-12
NMD3	0.230921	7.62151	5.24812e-07	4.02465e-05		RBBP8	0.370361	7.28599	3.22966e-22	2.48381e-20		UGCG	0.304682	7.4786	1.09809e-13	8.32831e-12
CFB	0.216695	7.86583	5.74611e-07	4.27301e-05		KIAA1161	-0.336939	7.93806	3.6003e-22	2.68495e-20		STAT1	-0.232861	8.60836	1.8434e-13	1.35573e-11
RB1CC1	0.213821	8.02381	6.30323e-07	4.54945e-05		KDM3A	0.315336	7.92627	1.21583e-21	8.80046e-20		CORO1B	-0.286413	8.33568	2.6373e-13	1.88257e-11
MAPK6	0.227389	7.22418	7.31893e-07	5.13162e-05		JAK1	0.30821	9.21299	1.74573e-20	1.2275e-18		HILPDA	0.262238	7.74727	3.10105e-13	2.15036e-11
PUF60	-0.234588	7.60107	9.65705e-07	6.58289e-05		DEGS2	-0.446176	8.0581	3.70901e-20	2.53552e-18		CYFIP2	-0.235015	8.24167	3.28761e-13	2.21639e-11
REEP6	-0.317223	7.1087	1.14861e-06	7.61806e-05		CREB3L4	-0.374846	7.82868	5.71875e-20	3.80374e-18		JAK1	0.247625	9.18393	4.2248e-13	2.77124e-11
IQCE	-0.21536	7.66748	1.42258e-06	9.18688e-05		GPR56	-0.284434	8.13839	6.83427e-20	4.42609e-18		PXMP4	-0.241867	8.13254	4.70229e-13	2.99678e-11
UACA	0.242494	7.11389	1.49664e-06	9.41732e-05		DHCR24	-0.296317	9.80853	8.19341e-20	5.17025e-18		TM7SF2	-0.237396	8.5629	4.81559e-13	2.99678e-11
ZNF217	0.20659	8.79876	1.60235e-06	9.83039e-05		BCL9L	-0.278925	8.22113	1.26912e-19	7.80823e-18		RARA	0.260998	7.29215	9.06384e-13	5.49948e-11
MCM2	-0.199785	7.61087	1.67128e-06	0.000100032		SFPQ	-0.291414	8.33494	1.48648e-19	8.92253e-18		REEP5	-0.235978	9.54422	1.20316e-12	7.12214e-11
TMEM123	0.215338	9.73932	1.77151e-06	0.000103507		SOX13	-0.318831	7.17589	2.32349e-19	1.36145e-17		LSS	-0.235689	8.60868	1.72305e-12	9.95677e-11
SLU7	0.21843	7.22739	2.02286e-06	0.000115444		SYNGR2	-0.316837	8.64764	5.97339e-19	3.41872e-17		FASN	-0.244305	10.7229	3.05385e-12	1.72365e-10
HNRNPAB	-0.22359	7.7184	2.45128e-06	0.000136715		SAT1	0.351212	7.21223	1.67321e-18	9.35858e-17		PFKFB4	0.248596	7.59266	4.18446e-12	2.30811e-10
STARD10	-0.25063	7.71326	2.57082e-06	0.000140195		KLHL24	0.36276	7.38591	2.0161e-18	1.07884e-16		FBXO32	-0.257697	8.09549	4.8911e-12	2.63793e-10
DHCR7	-0.257543	8.77282	2.74605e-06	0.000144365		UGCG	0.34524	7.49718	2.01653e-18	1.07884e-16		MGEA5	0.228808	9.00986	7.44644e-12	3.92881e-10
ZKSCAN1	0.194887	8.33341	2.76494e-06	0.000144365		FBXO32	-0.308922	8.06796	2.51431e-18	1.31653e-16		DEGS2	-0.309982	8.12203	1.34074e-11	6.92336e-10
PTPN14	-0.237256	7.64648	3.01344e-06	0.000154062		HEXIM1	-0.295105	7.42625	2.65265e-18	1.36003e-16		SPDEF	-0.232768	8.50134	2.14446e-11	1.08429e-09
ST6GAL1	0.188539	8.09242	3.61762e-06	0.000181176		PLXND1	-0.319544	7.44931	3.40971e-18	1.71251e-16		NBEAL2	-0.245683	8.05282	2.85747e-11	1.41532e-09
ACSS2	-0.206018	7.33378	4.36351e-06	0.000214161		BCAM	-0.345026	7.85122	4.27704e-18	2.10516e-16		MEGF9	-0.259022	8.2517	4.74517e-11	2.30331e-09
HMMR	0.226449	7.14985	4.76653e-06	0.000229354		TRIM25	-0.284602	8.0303	7.99086e-18	3.85598e-16		CREB3L4	-0.256158	7.88626	5.89511e-11	2.80538e-09
HNRNPM	-0.229809	8.18496	4.94945e-06	0.000233576		CLU	-0.313052	9.79303	1.00505e-17	4.75658e-16		PLXNB2	-0.219555	9.38302	8.92711e-11	4.16656e-09
EBP	-0.206272	7.45869	5.65306e-06	0.000261748		PDK1	0.293157	7.30754	2.66144e-17	1.22713e-15		HMMR	0.256041	7.16802	9.87452e-11	4.52178e-09
TMEM97	-0.211776	7.8344	6.43801e-06	0.000292572		HMMR	0.307301	7.19222	2.69259e-17	1.22713e-15		GOLM1	0.204767	8.58904	1.17296e-10	5.27182e-09
PARP10	-0.306357	7.06197	7.46319e-06	0.00032706		HNRNPM	-0.274254	8.15896	3.88845e-17	1.73991e-15		SAT1	0.274452	7.17366	1.3803e-10	6.09088e-09
LUC7L3	0.19689	10.0967	7.51193e-06	0.00032706		TMEM132A	-0.322054	8.71862	9.15266e-17	4.02227e-15		SLC4A7	0.289883	8.13192	1.89324e-10	8.20518e-09
AHCY	-0.187513	8.48918	7.59676e-06	0.00032706		SLC6A6	0.266379	8.08336	1.00026e-16	4.31868e-15		FTH1	0.268662	10.2375	4.66114e-10	1.98467e-08
NBEAL2	-0.259662	8.04822	8.10452e-06	0.000342905		SREBF1	-0.326139	7.95421	2.93306e-16	1.24453e-14		GREB1	0.201679	9.70407	5.52757e-10	2.313e-08
CPSF6	-0.200738	7.59063	9.56918e-06	0.000392412		NAMPT	0.314865	7.5743	3.03038e-16	1.26403e-14		HK2	0.226613	7.62581	5.9767e-10	2.45855e-08
ARRDC1	-0.255181	8.06847	9.59443e-06	0.000392412		OAS3	-0.257578	8.28383	3.72717e-16	1.52876e-14		DHCR24	-0.202828	9.85557	7.19183e-10	2.9091e-08
LDLR	-0.208459	7.4893	1.02064e-05	0.000404251		HILPDA	0.305819	7.76718	4.72874e-16	1.90778e-14		MYBL1	0.284307	7.76091	8.32605e-10	3.31267e-08
ZNF12	0.219584	7.20569	1.02133e-05	0.000404251		ARRDC1	-0.314383	8.0357	6.03918e-16	2.39716e-14		MVD	-0.255251	8.02915	8.84555e-10	3.4626e-08
KDM7A	0.206596	7.19375	1.24711e-05	0.00048578		FUS	-0.305331	8.42686	1.26616e-15	4.94606e-14		SIAH2	0.227238	7.61097	9.18948e-10	3.54014e-08
NBR1	0.181596	8.82017	1.2894e-05	0.000494028		MYO1C	-0.254454	8.40023	1.39646e-15	5.36984e-14		SDC2	0.21243	7.39076	1.09849e-09	4.16567e-08
HCFC1	-0.268632	7.28676	1.31443e-05	0.000494028		SLC22A23	-0.275897	7.47101	1.8538e-15	7.01877e-14		HELZ2	-0.21024	7.73142	1.4055e-09	5.24793e-08
PLK2	0.186993	10.2627	1.33035e-05	0.000494028		MYBL1	0.369658	7.80429	1.977e-15	7.3718e-14		ATP2A3	-0.208979	7.5015	1.83299e-09	6.7404e-08
PDK1	0.199533	7.25902	1.34881e-05	0.000494028		ANXA6	-0.254115	9.47786	2.06636e-15	7.59003e-14		STC2	0.206588	9.37272	2.21385e-09	8.01942e-08
CKAP2	0.191051	7.60968	1.36903e-05	0.000494059		CPT1A	-0.245871	8.5034	2.17684e-15	7.87824e-14		NDRG1	0.191714	8.33291	3.07142e-09	1.09623e-07
SLC4A7	0.216491	8.09071	1.5145e-05	0.000538634		SDC2	0.269238	7.41758	2.45376e-15	8.6984e-14		PLEC	-0.223561	10.4783	3.47712e-09	1.22304e-07
SRCAP	-0.253353	7.9804	1.55218e-05	0.00054415		BNIP3L	0.256021	8.71232	2.47415e-15	8.6984e-14		CNN3	-0.185973	8.54003	4.19558e-09	1.45467e-07
ANP32E	0.190361	8.0906	1.72576e-05	0.000596481		PLOD2	0.268011	9.33516	3.24262e-15	1.12395e-13		ELF5	-0.18858	8.71606	4.86421e-09	1.66274e-07
ACLY	-0.180962	10.1434	1.82567e-05	0.000622251		JUP	-0.27617	10.1715	3.62743e-15	1.23987e-13		QSOX1	0.203191	8.744	4.9595e-09	1.67176e-07
RSRC2	0.188068	7.78635	1.86615e-05	0.000627332		PIK3R1	-0.259086	7.65895	3.79129e-15	1.27813e-13		SLC38A2	-0.207072	9.60396	5.25361e-09	1.74326e-07
HSP90B1	0.193664	11.6649	1.93454e-05	0.000641535		PXN	-0.269016	7.89763	8.52225e-15	2.83124e-13		SERPINA1	0.19492	9.64306	5.31526e-09	1.74326e-07
MYBL2	-0.195275	7.83113	2.29335e-05	0.000750383		ABCC5	-0.251523	7.88362	8.62832e-15	2.83124e-13		EIF1	0.196398	9.3193	5.71794e-09	1.81452e-07
SYNGR2	-0.210267	8.70157	2.39887e-05	0.000774582		SLC29A2	-0.281977	7.1273	9.00173e-15	2.9149e-13		MAPK6	0.230608	7.22775	5.73569e-09	1.81452e-07
FAM83H-AS1	-0.20658	7.51238	2.47068e-05	0.000787409		KDM7A	0.294159	7.23926	1.44476e-14	4.61759e-13		TPX2	0.195515	8.53377	5.75684e-09	1.81452e-07
MGEA5	0.174241	8.98023	2.79181e-05	0.000878346		DBNL	-0.247772	7.69719	2.40861e-14	7.59946e-13		ARFIP2	-0.21076	7.39643	8.59397e-09	2.67405e-07
PYCR1	-0.232801	7.77161	2.87638e-05	0.000893499		CEP55	0.278637	7.16176	3.45647e-14	1.07675e-12		FLJ23867	0.199284	7.91112	9.17216e-09	2.81783e-07
RSL24D1	0.204877	7.55491	2.98997e-05	0.000917174		HID1	-0.291885	8.66351	4.96905e-14	1.5286e-12		BNIP3	0.183775	9.60238	1.03457e-08	3.13861e-07
CITED2	0.232767	7.64372	3.85506e-05	0.00116794		RAB3D	-0.261493	7.71301	5.31399e-14	1.61454e-12		DBI	-0.213843	8.17774	1.65999e-08	4.97381e-07
BNIP3L	0.171079	8.67032	3.97984e-05	0.00118746		ITGB4	-0.244446	8.06969	5.52597e-14	1.65846e-12		WWP1	0.194787	7.89351	1.73238e-08	5.12741e-07
PJA2	0.179983	8.79635	4.06466e-05	0.00118746		RBPJ	0.263951	7.14969	6.57563e-14	1.94971e-12		KDM4B	0.180527	8.2397	1.95863e-08	5.72722e-07
PVRL1	-0.221595	7.24136	4.06466e-05	0.00118746		ECH1	-0.278225	7.73007	1.01805e-13	2.98264e-12		TNFAIP2	0.202114	7.27679	2.0478e-08	5.91669e-07
NELFB	-0.236466	7.17159	4.12996e-05	0.00119234		INPPL1	-0.24977	8.37622	1.38502e-13	4.01005e-12		SC5D	-0.182532	8.45967	2.34906e-08	6.70726e-07
TFF3	-0.237017	7.61279	4.33139e-05	0.00123596		AR	-0.252462	7.81027	1.63654e-13	4.68317e-12		CDK1	0.183291	8.92857	2.67193e-08	7.54042e-07
PCNT	-0.208562	7.66964	4.49803e-05	0.00126875		GRPR	0.244791	7.70268	1.67244e-13	4.73089e-12		SSH3	-0.204988	7.60863	3.46902e-08	9.67737e-07
OGDH	-0.188299	7.27727	4.74678e-05	0.00131849		RAPGEFL1	0.2547	7.72715	2.9324e-13	8.20071e-12		FHL2	0.210161	7.35498	3.74877e-08	1.03389e-06
PLXND1	-0.238859	7.4924	4.78182e-05	0.00131849		AGRN	-0.274306	9.83752	3.28174e-13	9.07456e-12		IQCE	-0.213985	7.66619	3.89519e-08	1.06221e-06
TAX1BP1	0.171425	8.81754	4.95546e-05	0.00134587		MAGED1	-0.224125	8.43822	3.67572e-13	1.00511e-11		ACSL1	-0.188875	8.18242	4.65833e-08	1.2562e-06
LAMP1	-0.162185	8.44986	4.99081e-05	0.00134587		APRT	-0.253881	7.63765	4.42931e-13	1.19786e-11		RACGAP1	0.185918	8.45044	4.74476e-08	1.26544e-06
SLC25A1	-0.238959	7.31385	5.39492e-05	0.00143904		MTHFD2	0.229317	8.30927	5.2108e-13	1.39389e-11		GPI	0.174251	9.06129	6.10406e-08	1.61028e-06
LMAN1	0.186305	8.56037	5.58971e-05	0.00147496		MED13L	0.245318	10.3142	7.20785e-13	1.90737e-11		ABCA12	-0.208263	9.52686	6.52494e-08	1.7028e-06
IGSF3	-0.169493	8.59878	5.7975e-05	0.00151352		PARP10	-0.325744	7.04573	7.55561e-13	1.97812e-11		BTG1	0.189858	8.13262	7.38599e-08	1.90587e-06
TUBA1C	-0.183484	8.63036	5.87322e-05	0.00151715		AIDA	0.252789	7.23102	8.37731e-13	2.17016e-11		USP53	-0.236788	7.43778	7.46015e-08	1.90587e-06
CEP57	0.175693	7.6071	6.45907e-05	0.0016511		REEP5	-0.225335	9.54494	9.20479e-13	2.35969e-11		PFN2	0.185078	7.78764	8.14781e-08	2.05987e-06
FASN	-0.297234	10.6994	7.44278e-05	0.00188295		EVPL	-0.256	8.31644	9.45611e-13	2.39912e-11		DLGAP5	0.21422	7.15418	9.865e-08	2.46828e-06
NFIC	-0.221103	7.31859	7.69282e-05	0.00192634		TMEM123	0.274525	9.76749	1.00487e-12	2.52345e-11		ECE1	0.202441	7.47153	1.12086e-07	2.77584e-06
AP3D1	-0.192256	7.76887	8.05271e-05	0.00199211		STARD10	-0.26039	7.70246	1.03969e-12	2.58452e-11		GPR56	-0.175917	8.19289	1.35519e-07	3.32226e-06
SEC16A	-0.18449	9.12478	8.1178e-05	0.00199211		FAM83H-AS1	-0.294717	7.46553	1.18163e-12	2.90799e-11		ABCC5	-0.172141	7.92502	1.54291e-07	3.74464e-06
UGCG	0.168944	7.40343	8.47612e-05	0.00205945		SPINT1	-0.231212	8.9815	1.2778e-12	3.11354e-11		KLHL24	0.234702	7.31903	1.87252e-07	4.49961e-06
PPP2R5A	0.176455	7.64533	8.72858e-05	0.00209999		SEC16A	-0.22842	9.09934	1.70675e-12	4.11795e-11		LY6E	0.245445	7.73288	2.03121e-07	4.76356e-06
AMZ1	-0.196028	7.68676	8.89196e-05	0.00211853		ERGIC1	-0.223985	8.36148	2.09386e-12	5.00291e-11		AR	-0.193888	7.84183	2.04073e-07	4.76356e-06
STAG2	0.177526	7.80782	9.22479e-05	0.0021767		PROM2	-0.232433	7.35913	2.32353e-12	5.49828e-11		CDKN1A	0.194783	7.51961	2.04124e-07	4.76356e-06
PREPL	0.204768	7.78319	9.41192e-05	0.00219464		SPAG9	0.265879	8.09921	2.39628e-12	5.61644e-11		FKBP10	0.190085	7.18341	2.15324e-07	4.97705e-06
SLC7A5	-0.194503	8.35602	9.47969e-05	0.00219464		ZNF512B	-0.245633	7.46629	2.96466e-12	6.88304e-11		SNHG1	0.230171	7.26817	2.46012e-07	5.63276e-06
NUCB2	0.164377	7.84021	0.000100943	0.00231508		SSH3	-0.295143	7.56287	3.19238e-12	7.34247e-11		SLC22A23	-0.185186	7.51749	2.67016e-07	6.05652e-06
PHF3	0.166871	7.83791	0.000101952	0.00231657		TFRC	0.221666	12.6415	3.71319e-12	8.46126e-11		FDPS	-0.219889	9.04091	3.8037e-07	8.54775e-06
SF1	-0.171864	8.0498	0.000111445	0.00250904		ARHGAP1	-0.237029	7.27883	4.05012e-12	9.14434e-11		MKNK2	0.185237	8.1972	4.04471e-07	9.00596e-06
BOD1L1	0.187478	7.21157	0.000114661	0.00254858		WWP1	0.225129	7.90567	4.66181e-12	1.03671e-10		ARRDC1	-0.179676	8.10195	4.09942e-07	9.04481e-06
FAM83H	-0.335842	8.02302	0.000115278	0.00254858		GOLGA3	-0.225252	7.84068	4.67593e-12	1.03671e-10		NAMPT	0.207168	7.51944	4.57203e-07	9.99669e-06
COPS2	0.180744	7.65666	0.000116865	0.0025606		CTDSPL2	0.256641	7.55465	6.21854e-12	1.36641e-10		KPNA2	0.163936	8.87541	5.43894e-07	1.1786e-05
OLFML3	-0.168089	10.6404	0.000119986	0.00260571		ANXA9	-0.232208	7.73305	6.35639e-12	1.38434e-10		CRKL	0.164923	8.01502	5.65465e-07	1.2145e-05
TAB2	0.169722	7.74623	0.000121285	0.00261083		DTL	0.224807	7.46638	6.76851e-12	1.46117e-10		DDX50	0.196446	7.39653	6.04724e-07	1.28743e-05
TRMT112	-0.196863	7.29782	0.000122957	0.0026238		MVD	-0.260221	8.02268	7.61147e-12	1.62885e-10		ACLY	-0.161799	10.152	6.10833e-07	1.28912e-05
FEN1	-0.171576	7.9559	0.000127255	0.0026921		PVRL1	-0.243688	7.22457	7.89448e-12	1.67486e-10		MMAB	-0.176381	7.21709	6.59634e-07	1.38011e-05
ATP2B4	0.194351	7.33372	0.000128892	0.00270344		IQCE	-0.235359	7.65204	1.01059e-11	2.11269e-10		KIAA0100	-0.169881	9.7946	6.86362e-07	1.42376e-05
BTG1	0.175688	8.12431	0.000131732	0.00273957		DDR1	-0.220455	9.38129	1.01299e-11	2.11269e-10		LIMK2	-0.191773	7.48503	7.18949e-07	1.47872e-05
CHMP1A	-0.184793	7.93531	0.000133356	0.00275004		PBX1	-0.218856	9.2976	1.09635e-11	2.26732e-10		PCF11	-0.184333	7.66315	8.74099e-07	1.78272e-05
SHISA5	-0.21192	7.1184	0.000136812	0.00279781		FAM83H	-0.341665	8.01456	1.20868e-11	2.47881e-10		LTBP1	-0.189296	7.21405	8.98424e-07	1.81539e-05
OGT	0.162819	7.78944	0.000148208	0.0029846		ATAD2	0.226792	9.35414	1.43449e-11	2.91758e-10		PPT1	-0.162186	8.28415	9.05079e-07	1.81539e-05
RBPJ	0.204191	7.11965	0.000148379	0.0029846		RACGAP1	0.214806	8.46168	1.55464e-11	3.13603e-10		SERPINA6	0.160995	11.4166	1.1281e-06	2.24417e-05
CNBP	0.15227	8.41858	0.000156547	0.00312331		BCL2L1	-0.21443	8.37866	1.56791e-11	3.13709e-10		BNIP3L	0.158955	8.66429	1.17162e-06	2.3118e-05
TK1	-0.175238	8.30623	0.000160369	0.00317375		DLGAP5	0.226403	7.15658	1.80012e-11	3.57265e-10		GAPDH	0.169001	11.7012	1.21661e-06	2.38122e-05
RCC2	-0.160458	8.06756	0.000167031	0.00325814		NMD3	0.233071	7.61993	1.85361e-11	3.64938e-10		NUSAP1	0.153903	8.4171	1.31551e-06	2.5542e-05
PTPN12	0.16163	7.49064	0.00016767	0.00325814		LRP10	-0.290268	7.46627	2.23349e-11	4.3624e-10		BHLHE40	0.157878	8.5033	1.33882e-06	2.57882e-05
MKNK2	0.194171	8.20116	0.000168616	0.00325814		PIEZO1	-0.236347	9.36614	2.27266e-11	4.40395e-10		ERBB2	-0.182561	8.85864	1.35168e-06	2.58308e-05
PSMA7	-0.176744	7.76883	0.000174548	0.00334641		DDX50	0.254698	7.4239	2.39797e-11	4.61048e-10		DHCR7	-0.192913	8.80145	1.42577e-06	2.7034e-05
MED13L	0.162779	10.2742	0.00018997	0.00361384		CANT1	-0.226023	9.2001	2.5338e-11	4.81357e-10		MED13L	0.188438	10.2879	1.70851e-06	3.21438e-05
MCM3	-0.152652	8.16276	0.000194187	0.00366565		SKAP2	0.257535	7.35416	2.54272e-11	4.81357e-10		HSD17B12	0.191861	7.48706	1.85762e-06	3.46804e-05
CTDSPL2	0.164456	7.50793	0.000197922	0.00370764		UBTF	-0.233506	7.44564	3.08402e-11	5.79372e-10		PBX1	-0.178066	9.32089	2.09822e-06	3.85657e-05
PHF21A	0.185036	7.26692	0.000206088	0.00381433		PDK3	0.251183	7.84009	3.16174e-11	5.89473e-10		CD164	-0.170732	10.0083	2.10865e-06	3.85657e-05
NUP188	-0.163583	7.52367	0.000206726	0.00381433		GTF3C1	-0.226049	7.79761	3.20558e-11	5.90125e-10		ENO1	0.173161	11.769	2.11341e-06	3.85657e-05
BCL2L1	-0.177836	8.40112	0.000209439	0.00383555		BTG1	0.229429	8.14975	3.2132e-11	5.90125e-10		GRIK3	0.188071	7.43118	2.29725e-06	4.16076e-05
PPP1CA	-0.167726	7.91911	0.000215276	0.00390017		CYCS	0.264241	8.56099	3.25265e-11	5.92946e-10		PGK1	0.156288	11.4936	2.3995e-06	4.2975e-05
TPX2	0.146907	8.50758	0.000216146	0.00390017		NUSAP1	0.21846	8.44742	3.38319e-11	6.12208e-10		YEATS2	0.166846	8.32848	2.40816e-06	4.2975e-05
PPP2R1A	-0.178489	7.9649	0.000228289	0.0040892		RAB1B	-0.243089	9.16271	4.32032e-11	7.76081e-10		TRIM25	-0.168518	8.08853	2.46689e-06	4.37018e-05
TALDO1	-0.162954	7.40445	0.000231682	0.00411991		TIPRL	0.231416	7.27247	4.46622e-11	7.96475e-10		ANXA6	-0.160712	9.52557	2.5148e-06	4.42277e-05
TUFM	-0.172257	7.83202	0.000245583	0.00433569		AMZ1	-0.227176	7.66637	4.93883e-11	8.74421e-10		ZFYVE26	-0.173744	7.17686	2.59166e-06	4.51762e-05
CREB3L4	-0.15934	7.93289	0.000253236	0.00443887		ESRP2	-0.225104	7.69842	5.46607e-11	9.60858e-10		DERA	0.185482	7.84677	2.60596e-06	4.51762e-05
ADAR	-0.156031	9.74665	0.000260637	0.0045362		TMEM194A	0.212639	8.18273	5.6715e-11	9.89897e-10		MAT2A	-0.158379	8.70526	2.87938e-06	4.95621e-05
ARRB1	-0.156589	7.61431	0.00026267	0.00453939		CLDN4	-0.243531	9.04666	6.39259e-11	1.1079e-09		EGLN1	0.186477	7.54345	2.97929e-06	5.09207e-05
CAPN1	-0.178271	8.24084	0.000272051	0.00465376		UACA	0.289437	7.13746	7.07264e-11	1.21719e-09		NMD3	0.168261	7.58925	3.26671e-06	5.54427e-05
DEGS2	-0.317544	8.12051	0.000273081	0.00465376		CD24	-0.208195	9.02113	7.24629e-11	1.23841e-09		KIAA1161	-0.207199	8.00153	3.37454e-06	5.65233e-05
TMEM109	-0.195644	7.50739	0.000278433	0.00471223		HSD17B12	0.238432	7.50806	9.6338e-11	1.63509e-09		GAS5	0.229088	8.65993	3.37696e-06	5.65233e-05
NAMPT	0.173897	7.50039	0.000293738	0.00493458		CDK1	0.219872	8.94398	1.07195e-10	1.8069e-09		PLXND1	-0.179295	7.5183	3.41957e-06	5.68445e-05
TPBG	-0.175388	7.5752	0.000295592	0.00493458		STAT1	-0.198104	8.62035	1.21305e-10	2.02713e-09		PIK3R3	-0.195545	7.37673	3.57441e-06	5.90143e-05
CLMN	0.156463	8.01274	0.000316095	0.00524119		RB1CC1	0.213413	8.02044	1.21908e-10	2.02713e-09		ALDOC	0.166416	9.33049	3.98364e-06	6.53263e-05
LANCL1	0.152986	7.3894	0.000333486	0.00549244		TOP2A	0.216832	10.5111	1.27839e-10	2.11149e-09		ALDOA	0.166601	11.4505	4.5524e-06	7.41521e-05
TMEM141	-0.156195	7.54519	0.000342274	0.0055996		SLC25A36	0.236653	8.20624	1.36369e-10	2.23736e-09		OGT	0.175079	7.79686	4.68648e-06	7.58273e-05
SLC38A10	-0.220532	7.6269	0.000360002	0.00578634		HK2	0.216193	7.61596	1.37514e-10	2.2412e-09		ASPH	0.175431	7.94199	4.95646e-06	7.96645e-05
PREX1	-0.164596	9.53393	0.000360536	0.00578634		RSF1	0.211598	7.64617	1.40229e-10	2.27043e-09		CKAP2	0.160252	7.59448	5.04919e-06	8.06209e-05
NDST1	-0.166047	8.95754	0.000360762	0.00578634		SERPINA6	0.208033	11.4374	1.4122e-10	2.27151e-09		ACSS2	-0.163382	7.35206	5.20171e-06	8.25134e-05
PFN1	-0.202337	8.74669	0.000375532	0.00598413		SRCAP	-0.209507	7.99494	1.51283e-10	2.41759e-09		VDAC1	0.146794	8.93579	5.45189e-06	8.59204e-05
EIF5A	-0.168544	8.12071	0.000384606	0.00604459		LASP1	-0.214608	9.90781	1.56663e-10	2.4874e-09		PARP10	-0.206105	7.10505	5.60609e-06	8.77805e-05
HK2	0.153663	7.58588	0.000384684	0.00604459		LSS	-0.202597	8.61989	1.8108e-10	2.85666e-09		CLDN4	-0.169425	9.08539	5.96434e-06	9.27914e-05
NACC1	-0.1979	7.1903	0.000386716	0.00604459		CELSR3	-0.246799	7.45111	2.25446e-10	3.53391e-09		MICB	0.172146	7.16093	6.27756e-06	9.70422e-05
BBX	0.147508	8.45262	0.000395277	0.00611393		ALDOC	0.210287	9.34968	2.57597e-10	4.01231e-09		OPTN	0.15137	7.45546	6.37232e-06	9.78836e-05
GPBP1	0.147959	8.65639	0.000396135	0.00611393		RAB5C	-0.199184	8.39196	2.91729e-10	4.51538e-09		PDPR	0.16295	7.65563	6.41513e-06	9.79215e-05
PNRC2	0.14845	8.01994	0.000409605	0.00628232		C17orf62	-0.231132	7.17824	3.03411e-10	4.66684e-09		PFKP	0.154675	9.01438	7.93377e-06	0.000120345
PPP1R2	0.15378	7.91323	0.000423054	0.00643936		SIAH2	0.229908	7.60825	3.08244e-10	4.71173e-09		CTSD	0.15488	10.3678	8.21619e-06	0.000123855
RSF1	0.160937	7.62227	0.000425909	0.00643936		RSRC2	0.211841	7.79588	3.58412e-10	5.44477e-09		STARD10	-0.160223	7.75357	8.51204e-06	0.000127523
ARID4A	0.157193	7.33424	0.000427716	0.00643936		TAX1BP1	0.195181	8.82641	3.67538e-10	5.54914e-09		LMO4	-0.155245	7.92542	8.7638e-06	0.000130489
GTF3C1	-0.179372	7.82505	0.000432969	0.0064787		SNHG1	0.222875	7.25986	3.73378e-10	5.59642e-09		GDI1	0.169698	7.32355	9.11751e-06	0.000134928
HSPA8	-0.157046	11.6011	0.00045058	0.00670136		SELENBP1	-0.227124	7.50088	3.75217e-10	5.59642e-09		DAG1	-0.142191	9.39602	9.35678e-06	0.00013763
FTL	0.173919	7.81392	0.000465562	0.00688247		REEP6	-0.29427	7.11145	3.93781e-10	5.80405e-09		SQLE	-0.141956	8.5877	9.44237e-06	0.000137757
TM7SF2	-0.21067	8.57632	0.000469204	0.00689477		PTGFRN	-0.197335	8.08876	3.93855e-10	5.80405e-09		SLC39A1	-0.144973	8.61202	9.47894e-06	0.000137757
TIPRL	0.174614	7.24474	0.000521297	0.00761466		MAT2A	-0.202631	8.68015	4.01514e-10	5.88171e-09		EIF4A2	0.141987	10.8864	9.74752e-06	0.000140817
GNG11	-0.156234	8.29826	0.000527422	0.00765855		NOTCH3	-0.186876	8.55206	4.52615e-10	6.59103e-09		TGFBR1	-0.162388	7.45108	1.32022e-05	0.000189596
BNIP3	0.146621	9.58268	0.000541108	0.00781106		RHOB	-0.214257	8.58511	4.61681e-10	6.6835e-09		HLA-E	0.145089	8.07005	1.33691e-05	0.000190118
AR	-0.14428	7.86647	0.000545044	0.00782186		MXD4	-0.236662	7.12882	6.71092e-10	9.65823e-09		H1F0	0.140873	9.00835	1.33952e-05	0.000190118
HSPA5	0.147918	11.7766	0.00056211	0.00801987		KIAA1715	0.209427	7.22848	7.09734e-10	1.0155e-08		ARHGEF37	-0.160245	7.2275	1.37188e-05	0.000192776
TFAP2C	-0.146217	7.81291	0.000607335	0.00861503		EPS8L2	-0.228992	7.71446	7.2764e-10	1.0351e-08		TOP2A	0.156319	10.4831	1.37882e-05	0.000192776
SNHG1	0.176947	7.23812	0.00061844	0.00872214		HSDL2	0.205434	8.03716	7.9715e-10	1.12746e-08		CLIC1	0.151363	8.60735	1.38208e-05	0.000192776
DAG1	-0.147419	9.39411	0.000629782	0.00880315		ARFIP2	-0.218821	7.38846	9.01337e-10	1.26754e-08		GOLGA3	-0.147975	7.88138	1.50464e-05	0.000208673
PPM1K	0.152428	7.62008	0.000631359	0.00880315		NPDC1	-0.254106	7.83414	9.52586e-10	1.332e-08		RAB3D	-0.160593	7.76447	1.57167e-05	0.00021673
SREBF2	-0.165488	8.46185	0.000639844	0.00887106		DAG1	-0.194565	9.36707	1.00499e-09	1.39734e-08		RHOB	-0.147942	8.62053	1.64975e-05	0.000226212
HSPB1	-0.295803	10.4835	0.00067406	0.00929294		ZNF385A	-0.210119	7.42153	1.02091e-09	1.4115e-08		CELSR3	-0.150283	7.50081	1.71695e-05	0.000234103
AKT2	-0.160191	7.43651	0.000678227	0.00929815		YEATS2	0.191488	8.3374	1.02923e-09	1.41505e-08		REEP6	-0.196428	7.16102	1.76165e-05	0.000238857
EIF4A2	0.154951	10.8934	0.000682851	0.00930954		RUSC1	-0.317751	7.14969	1.06001e-09	1.44927e-08		PTPN14	-0.224228	7.65067	1.77681e-05	0.000239573
SPDEF	-0.213004	8.51161	0.000690397	0.00936041		STAG2	0.21922	7.82692	1.23074e-09	1.6734e-08		FKBP4	0.144176	9.98495	1.79796e-05	0.000241086
SRSF2	-0.135934	8.60419	0.000705402	0.00947884		NCOR2	-0.207366	7.4804	1.24063e-09	1.67757e-08		EMP2	-0.137877	9.1572	1.82058e-05	0.000242777
RAB6A	0.132551	8.51491	0.000708853	0.00947884		LIMK2	-0.230141	7.46291	1.27937e-09	1.72051e-08		EDN1	-0.157694	8.88419	1.94781e-05	0.000258324
SLC1A5	-0.230486	7.67473	0.00071072	0.00947884		SPTBN2	-0.224431	8.49217	1.31415e-09	1.75768e-08		ZNF395	0.154423	7.68674	2.04024e-05	0.000269111
CALCOCO1	0.158032	7.17809	0.000726399	0.00963559		IFI6	-0.258688	7.67898	1.43243e-09	1.90552e-08		EIF3M	0.154167	8.34278	2.05282e-05	0.000269307
PLEKHF2	0.16858	7.44784	0.00075185	0.00991957		ASPH	0.224535	7.96415	1.70908e-09	2.26132e-08		MTHFD2	0.138546	8.26492	2.16169e-05	0.000281755
TC2N	0.139877	8.77025	0.000794856	0.0104309		MICB	0.208119	7.17605	1.73638e-09	2.28515e-08		ANXA9	-0.155924	7.77319	2.17092e-05	0.000281755
CUL4B	0.164612	7.40478	0.000815654	0.0106409		KIF1C	-0.20889	7.67246	1.7939e-09	2.34829e-08		QPRT	-0.182463	8.22182	2.22543e-05	0.000287294
YEATS2	0.145312	8.31664	0.000819531	0.0106409		SGSM2	-0.229138	7.54078	2.25267e-09	2.93324e-08		STRBP	0.174817	7.17889	2.24395e-05	0.000287575
COASY	-0.164517	7.39748	0.000830123	0.0107217		ZNF12	0.250728	7.22036	2.76056e-09	3.57565e-08		HLA-B	0.148964	9.44808	2.26113e-05	0.000287575
ATP2A3	-0.201059	7.50694	0.000855339	0.0109895		WDR6	-0.209399	7.79183	2.8738e-09	3.70284e-08		SLC6A6	0.143641	8.02152	2.26316e-05	0.000287575
STRBP	0.165685	7.17281	0.000898952	0.0114897		PAK1	0.203214	7.17181	2.99585e-09	3.83999e-08		TP53BP1	-0.139986	8.03061	2.37565e-05	0.000300297
FNBP4	0.163508	7.36948	0.000906993	0.0115324		MUC1	-0.207066	9.08106	3.02432e-09	3.8564e-08		RAB11FIP1	0.141625	9.14649	2.79362e-05	0.000351302
TMEM184B	-0.190161	7.20368	0.000933753	0.0118115		OPTN	0.194809	7.47453	3.34396e-09	4.242e-08		ARRB1	-0.14466	7.61863	2.86557e-05	0.000358492
SNX30	0.158583	7.29798	0.000973352	0.0121885		ADAM15	-0.194943	9.30365	4.15447e-09	5.24315e-08		NDST1	-0.139837	8.9692	2.89514e-05	0.000360334
ITPK1	-0.188523	7.31132	0.000975047	0.0121885		DCTN1	-0.189418	7.42472	4.20265e-09	5.2769e-08		BCAM	-0.160285	7.94047	2.98156e-05	0.000369196
CFL1	-0.153783	9.99063	0.000978458	0.0121885		NCKAP1	0.182014	8.24641	4.56664e-09	5.70482e-08		FTL	0.198943	7.82807	3.08393e-05	0.000379934
DDX50	0.159616	7.3756	0.000985094	0.0122092		CRIP1	-0.309555	7.75736	4.73315e-09	5.88297e-08		ALDH6A1	-0.141785	7.50626	3.28122e-05	0.000402198
PHGDH	-0.150595	7.44963	0.00099679	0.0122921		LAMA5	-0.274778	9.36146	4.79175e-09	5.92588e-08		SLC25A36	0.157758	8.16815	3.48846e-05	0.000425452
U2AF2	-0.173346	7.67718	0.00101049	0.0123987		HCFC1	-0.223252	7.30089	5.30608e-09	6.52914e-08		CD81	0.147453	7.44624	3.53312e-05	0.000428744
SCRIB	-0.255918	7.62312	0.00101848	0.0124346		MAVS	-0.181906	8.08766	5.6228e-09	6.88443e-08		SNX30	0.164267	7.30214	3.60757e-05	0.000435601
CORO1B	-0.191649	8.38071	0.00102654	0.0124593		MAPT	0.183001	8.48526	5.77845e-09	7.03998e-08		PLXNB1	-0.155919	7.90154	3.68913e-05	0.000443244
S100A11	-0.146094	9.0205	0.00103346	0.0124593		CAPN1	-0.185207	8.23217	6.13175e-09	7.43362e-08		HMGB2	0.175409	7.99339	3.7564e-05	0.000449103
SNX2	0.143338	7.44248	0.00104322	0.0124593		PUF60	-0.211479	7.6056	6.45979e-09	7.7778e-08		ARIH1	0.15595	7.30968	3.77806e-05	0.000449478
FAM102A	-0.166677	8.42768	0.00104477	0.0124593		PCNXL3	-0.19072	7.70501	6.47887e-09	7.7778e-08		ACTG1	0.140657	11.7637	3.81342e-05	0.000451471
CIZ1	-0.181756	7.14591	0.00104634	0.0124593		TPX2	0.178861	8.52065	6.71199e-09	8.01855e-08		HNRNPM	-0.129099	8.2311	4.05927e-05	0.000478244
PRKAR1A	0.142722	9.52923	0.00105251	0.0124593		CLUH	-0.216075	7.55363	7.30344e-09	8.68298e-08		CPT1A	-0.135117	8.55964	4.09299e-05	0.000479888
SLC29A2	-0.187589	7.17766	0.00105604	0.0124593		B2M	0.199044	9.736	7.54487e-09	8.92689e-08		EVPL	-0.142674	8.37368	4.12727e-05	0.000481581
CANX	0.144746	11.4462	0.00106485	0.012503		ALDH6A1	-0.186325	7.48083	8.11028e-09	9.54995e-08		C6orf48	0.155549	7.62244	4.22526e-05	0.000490656
MCL1	0.133651	8.8983	0.00107405	0.0125036		PTPN14	-0.238568	7.63989	8.19524e-09	9.56904e-08		AK2	0.134064	8.07689	4.56265e-05	0.000527312
SCYL2	0.140106	8.08917	0.00107508	0.0125036		DPY19L1	0.209606	7.76381	8.20426e-09	9.56904e-08		ZFAS1	0.199889	7.98699	4.64182e-05	0.00053392
PRDX5	-0.1666	8.04139	0.00109591	0.0126857		RAB6A	0.180817	8.53657	8.42467e-09	9.77977e-08		GSTM3	-0.18927	8.08859	4.77019e-05	0.000546096
SPAG9	0.151052	8.04075	0.00110759	0.0127606		TNKS1BP1	-0.200876	9.85945	8.46999e-09	9.78622e-08		IRF6	0.148164	7.64145	4.91234e-05	0.00055973
MORC3	0.158769	7.29781	0.00113291	0.0129326		TNRC18	-0.251671	8.85518	1.11205e-08	1.27885e-07		BCL9L	-0.13664	8.29187	4.95582e-05	0.000562045
CYB5B	-0.140928	7.60669	0.00113753	0.0129326		LPHN1	-0.186989	7.58288	1.28503e-08	1.47091e-07		TFAP2A	-0.147631	7.19477	5.27543e-05	0.00059551
ECH1	-0.14818	7.79645	0.00114194	0.0129326		PLXNA3	-0.211466	7.12316	1.34912e-08	1.53712e-07		RAB30	-0.206147	7.54766	5.44589e-05	0.000611906
FNBP1L	0.132896	8.22824	0.00114359	0.0129326		SNX30	0.227005	7.33176	1.40813e-08	1.59696e-07		AIDA	0.151055	7.18034	5.89828e-05	0.000659683
KIAA1161	-0.176401	8.01738	0.00117426	0.0132185		SLC38A10	-0.20933	7.62617	1.52631e-08	1.72305e-07		SFPQ	-0.146848	8.40637	5.96356e-05	0.000663925
GPATCH2L	0.145694	7.58346	0.00122985	0.013781		CEP57	0.208216	7.62139	1.62836e-08	1.82986e-07		SLU7	0.158469	7.19691	6.11469e-05	0.000677641
ASPH	0.144863	7.92504	0.00125246	0.0139707		RHPN1	-0.230138	8.20965	1.76265e-08	1.97176e-07		BCL2L1	-0.130284	8.42266	6.88133e-05	0.000758126
ZHX1	0.145796	7.41854	0.00126125	0.0140051		CHD3	-0.171736	8.51395	1.8796e-08	2.09307e-07		TMEM135	-0.138784	7.77624	6.90341e-05	0.000758126
GREB1	-0.148828	9.52728	0.00130131	0.0143269		PHF3	0.187569	7.84566	1.90461e-08	2.11137e-07		CHD3	-0.127347	8.53935	6.9679e-05	0.00076176
LTBP1	-0.146038	7.23626	0.00130191	0.0143269		INTS1	-0.212303	8.18146	1.99625e-08	2.20304e-07		EXOC7	-0.142312	8.55631	7.08899e-05	0.000771524
CCAR2	-0.165201	7.28068	0.0013093	0.0143438		OXR1	0.23792	7.79029	2.08053e-08	2.2858e-07		TMEM97	-0.132426	7.87043	7.12197e-05	0.000771652
WWC3	-0.151709	8.49606	0.00134317	0.0146495		LTBP3	-0.26027	7.38966	2.16174e-08	2.36446e-07		JAG2	0.166043	7.30206	9.15276e-05	0.000987278
PRKCSH	-0.161876	8.4292	0.00135518	0.0147151		CKAP2	0.21497	7.61955	2.23043e-08	2.42879e-07		RABEP1	-0.131965	9.4142	9.44219e-05	0.00101399
SGSM3	-0.186842	7.28197	0.00136997	0.0148102		ARHGEF17	-0.208194	7.62874	2.31514e-08	2.50994e-07		SREBF1	-0.156102	8.03693	9.56427e-05	0.00102016
EVPL	-0.227967	8.33471	0.00137739	0.014825		CORO1C	0.186702	7.49681	2.33795e-08	2.52355e-07		ZNF12	0.168593	7.18009	9.58368e-05	0.00102016
PXDN	-0.150946	7.56086	0.00139578	0.0149574		FMN1	0.180614	8.69608	2.4951e-08	2.67308e-07		ANP32E	0.148151	8.069	0.000104275	0.00110514
DCTN4	0.131575	7.96753	0.00142737	0.0152294		PYCR1	-0.200665	7.78056	2.4982e-08	2.67308e-07		SLC38A1	-0.15175	10.1331	0.000109246	0.00115278
STX3	0.136841	7.62669	0.00145539	0.0154612		RCC2	-0.188226	8.04917	2.58643e-08	2.7555e-07		OAT	-0.147863	7.75359	0.000111308	0.00116945
APEH	-0.146024	7.22408	0.00147699	0.015623		AP3D1	-0.182314	7.76777	2.74075e-08	2.90732e-07		ABCA3	0.165	7.85188	0.000116552	0.00121927
PXN	-0.143866	7.96156	0.00149189	0.0157128		HSPA13	0.22461	7.36902	2.82404e-08	2.98281e-07		GRSF1	0.144234	7.55822	0.000119411	0.00124382
SAPCD2	-0.212006	7.63336	0.00150266	0.0157586		CALU	0.171012	8.3164	2.88941e-08	3.03882e-07		SPINT1	-0.126363	9.03505	0.000120609	0.00125094
EIF2A	0.149726	8.06498	0.00154762	0.0161611		EIF1	0.18862	9.31092	3.0388e-08	3.17561e-07		AMFR	0.126804	8.43476	0.00012714	0.00131306
HID1	-0.165755	8.7271	0.0015819	0.016449		SERPINA1	0.181809	9.6319	3.04528e-08	3.17561e-07		GAA	0.133833	8.36384	0.000130031	0.00133722
LARP1	-0.135505	8.7491	0.00158881	0.0164512		PCF11	-0.202274	7.65043	3.09396e-08	3.21275e-07		SYNGR2	-0.127321	8.73975	0.000131999	0.00135174
MAL2	0.132029	8.67812	0.00162904	0.0167969		SCRIB	-0.228604	7.62981	3.22816e-08	3.33803e-07		FAM83H	-0.178303	8.0934	0.000135711	0.00138365
NPLOC4	-0.142606	7.61762	0.00163672	0.0168055		TP53I3	-0.169087	8.12455	3.28647e-08	3.3841e-07		MYO5C	-0.128177	8.25873	0.000136255	0.00138365
PPP2R4	-0.129607	8.80407	0.00170229	0.0174059		CHMP1A	-0.209421	7.91816	3.40976e-08	3.49642e-07		PDE4DIP	-0.139981	7.36312	0.00014477	0.00146398
RACGAP1	0.131467	8.42121	0.00172299	0.0175444		RRM2B	0.244408	7.21493	3.57767e-08	3.65338e-07		PTGFRN	-0.12938	8.12535	0.000150999	0.00152064
EHF	0.143608	10.8133	0.00174107	0.0176553		PXDN	-0.192859	7.53526	3.65767e-08	3.71964e-07		FAM83H-AS1	-0.152578	7.53597	0.00015296	0.0015283
PGD	-0.132324	8.1421	0.00179402	0.0180196		WDR90	-0.236183	7.19027	3.69522e-08	3.74236e-07		GPD1L	-0.134346	7.51499	0.000153501	0.0015283
TTC14	0.140558	9.19434	0.00179886	0.0180196		EIF4A2	0.178602	10.9015	3.76441e-08	3.79681e-07		PPME1	0.130144	7.72838	0.000153648	0.0015283
MCM4	-0.126548	8.88945	0.00179939	0.0180196		ARMC1	0.189989	7.4836	4.43379e-08	4.4537e-07		SLC4A2	-0.148549	7.52266	0.000160845	0.00159335
FXR1	0.145914	9.37877	0.00181329	0.0180196		HIST1H2BK	-0.206913	7.41234	4.92737e-08	4.92937e-07		FAM115A	-0.121526	8.23081	0.000169805	0.0016752
EPPK1	-0.269601	7.79648	0.00181371	0.0180196		DAB2IP	-0.198019	8.10138	5.32685e-08	5.30744e-07		TMEM132A	-0.139729	8.80704	0.000170488	0.0016752
PSMC3	-0.142892	7.82911	0.0018305	0.0181067		CCAR2	-0.18561	7.26514	5.55454e-08	5.51198e-07		PROM2	-0.135964	7.40899	0.000172657	0.00168967
CNOT8	0.151935	7.13963	0.00183723	0.0181067		DDX21	0.172251	8.5802	5.63294e-08	5.56734e-07		ALCAM	-0.146372	9.18164	0.000174013	0.00169611
CXCL12	-0.123837	8.67888	0.00185531	0.0182117		OBSCN	-0.190655	8.3559	5.88916e-08	5.79729e-07		TUBA1A	0.137994	8.86778	0.000182221	0.00176639
MAP3K1	0.142458	8.91817	0.0018787	0.0183679		CRIP2	-0.274547	7.83604	6.05974e-08	5.94144e-07		MAP4	0.12351	7.94664	0.000182679	0.00176639
SPTBN2	-0.174403	8.52076	0.00193377	0.0188312		BNIP3	0.186938	9.59989	6.09656e-08	5.95383e-07		VAT1	0.133284	8.3414	0.000184214	0.00177416
OTUB1	-0.163474	7.3313	0.00195315	0.0189448		CDC42EP4	-0.192098	7.14687	6.28797e-08	6.11648e-07		VDAC2	0.11801	8.85648	0.000187726	0.00179702
MARCH7	0.147495	7.55533	0.00198583	0.0191859		IGFBP4	0.183642	9.72839	6.44475e-08	6.24431e-07		ARHGAP11A	0.135154	7.5936	0.000188069	0.00179702
GOLGA3	-0.156228	7.87862	0.00202649	0.019502		KIAA1522	-0.184858	8.66736	6.66496e-08	6.43234e-07		DHX9	-0.128367	9.07341	0.000198317	0.00188751
TACC3	-0.157922	7.16843	0.00204317	0.0195857		WDHD1	0.183988	7.14604	6.84455e-08	6.57986e-07		VAPA	0.12897	7.83446	0.000213128	0.00202055
NFAT5	-0.157357	7.70541	0.0020596	0.0196029		RAI1	-0.210071	7.10993	7.11746e-08	6.81559e-07		CIT	0.125797	7.53489	0.000214148	0.00202232
SERINC2	-0.167426	7.4106	0.00206094	0.0196029		MEGF9	-0.202174	8.27389	7.22766e-08	6.89429e-07		SNAP23	-0.137485	7.183	0.000219868	0.00206829
LMLN	0.148154	7.28338	0.00207132	0.0196256		NACC1	-0.196263	7.18463	7.4439e-08	7.05203e-07		HNRNPH3	0.127318	7.99219	0.000220777	0.00206883
RAB1B	-0.141397	9.21527	0.00210547	0.0198724		NFKB2	0.192349	7.18514	7.45034e-08	7.05203e-07		WDR45B	0.120669	8.47327	0.000231626	0.00216214
ARIH1	0.142858	7.30165	0.00216099	0.0202732		BST2	-0.198483	8.63951	7.72037e-08	7.27963e-07		MAGED1	-0.118163	8.49255	0.000239199	0.00222427
PSMD2	-0.133838	9.62814	0.00216445	0.0202732		EIF3E	0.170005	9.67378	9.01091e-08	8.46407e-07		SEPT9	0.135997	8.87273	0.000258624	0.00239573
PLXNB2	-0.204216	9.39088	0.00221454	0.0206325		OGT	0.182516	7.79659	9.74349e-08	9.11739e-07		UBP1	-0.13426	7.50823	0.000262539	0.00242275
YES1	0.135472	7.20549	0.00222248	0.0206325		ANLN	0.186176	8.91251	9.9535e-08	9.27604e-07		IRF2BP2	0.130021	8.25866	0.000264994	0.00243614
TAPBP	-0.157241	7.62236	0.00222804	0.0206325		CNOT8	0.182379	7.15275	9.98842e-08	9.27604e-07		CTSA	-0.138182	7.42015	0.000278617	0.00255171
PCNP	0.135066	7.67362	0.00225048	0.0207619		KIAA0195	-0.18859	7.33381	1.00526e-07	9.30055e-07		SRCAP	-0.126341	8.0386	0.000297168	0.00271137
RAB18	0.134211	8.60115	0.00226366	0.0208054		EGLN1	0.202327	7.54777	1.05875e-07	9.75878e-07		BST2	-0.14052	8.67111	0.000302327	0.00274812
ZNFX1	-0.129941	7.62484	0.00228242	0.0208995		PFN2	0.191022	7.78664	1.22203e-07	1.12217e-06		LRP10	-0.147815	7.53698	0.000307279	0.00278271
KIF5B	0.141341	8.51388	0.00229114	0.0209		YES1	0.17558	7.22358	1.22915e-07	1.12451e-06		PTEN	0.146172	7.93739	0.000320461	0.00288815
WHSC1L1	0.133303	7.96888	0.0023018	0.0209		CIZ1	-0.188518	7.13647	1.27972e-07	1.16644e-06		H3F3B	0.131858	9.4244	0.000321303	0.00288815
TSTD1	-0.175939	7.31974	0.00230803	0.0209		SFXN2	-0.183419	7.56074	1.30823e-07	1.18802e-06		WIPI1	0.124517	7.64803	0.000335778	0.00300713
EEF1A2	-0.170211	9.49148	0.00233158	0.0210356		CCNG1	0.16553	8.72613	1.35441e-07	1.22545e-06		S100A11	-0.119382	9.03252	0.000338863	0.00302361
KIF1C	-0.159207	7.70144	0.00236765	0.0212585		STRBP	0.190994	7.1833	1.45906e-07	1.3153e-06		DPY19L1	0.13182	7.72656	0.000342265	0.00304277
PDXK	-0.157461	7.49049	0.00238205	0.0212585		OTUB1	-0.201073	7.30747	1.53425e-07	1.37802e-06		TMEM123	0.127706	9.69307	0.000354344	0.00313866
UQCRC1	-0.163189	7.77494	0.00238666	0.0212585		ATXN7L3	-0.182777	7.154	1.57381e-07	1.404e-06		ACOX1	-0.119616	7.78013	0.000360374	0.00318046
TPD52	0.139787	7.71814	0.00239361	0.0212585		PAM	0.172005	8.02503	1.57458e-07	1.404e-06		MXD4	-0.133039	7.18213	0.000382269	0.00336148
MEGF9	-0.135828	8.31028	0.00240105	0.0212585		JMJD1C	0.211867	7.91997	1.60782e-07	1.42846e-06		RNF114	0.124936	7.69353	0.000384011	0.0033646
S100A16	-0.147922	7.80122	0.00240826	0.0212585		LAMB2	-0.184655	9.53523	1.65668e-07	1.46658e-06		TMEM184A	-0.131912	8.57298	0.000403381	0.00352161
EIF4G1	-0.147102	10.2523	0.00242779	0.021319		SLC4A2	-0.214793	7.48714	1.67401e-07	1.47661e-06		HID1	-0.135862	8.74033	0.000410894	0.00357434
RHOB	-0.176141	8.608	0.00243249	0.021319		PPP1CA	-0.199923	7.8983	1.79269e-07	1.57564e-06		PDCD4	-0.116997	9.01239	0.000414932	0.00359657
PAN2	0.135497	7.22562	0.00245948	0.0214254		CPSF1	-0.182981	7.91115	1.87169e-07	1.63923e-06		EFEMP1	-0.12132	7.89599	0.000420319	0.0036303
RAB11A	0.131121	9.02651	0.00246592	0.0214254		COPS2	0.188589	7.65769	1.95458e-07	1.70576e-06		SOX13	-0.127886	7.26928	0.000450249	0.00387502
OPTN	0.125205	7.44088	0.00247091	0.0214254		SLU7	0.186782	7.20782	2.00569e-07	1.74417e-06		DIP2B	-0.148158	8.29217	0.000460761	0.00395147
ATAD1	0.137948	7.46616	0.0024796	0.0214254		PAICS	0.157975	8.86358	2.08002e-07	1.80244e-06		PLOD2	0.125906	9.26328	0.000485252	0.00414686
PLEC	-0.274065	10.4557	0.00248828	0.0214254		PCNT	-0.167527	7.68307	2.15843e-07	1.86382e-06		C14orf132	-0.111641	8.86328	0.000503504	0.00428774
CUEDC1	-0.168518	7.69588	0.00253961	0.0217174		TMC6	-0.233304	7.28588	2.19685e-07	1.89036e-06		IQGAP3	0.119726	8.10236	0.000522902	0.00443736
HM13	-0.161069	7.79965	0.00253989	0.0217174		RSL24D1	0.201795	7.5501	2.27842e-07	1.95373e-06		GLB1	-0.118893	7.71251	0.000530635	0.00448729
EP400	-0.159118	7.61229	0.00256127	0.0218242		U2AF2	-0.197737	7.65985	2.28864e-07	1.95567e-06		LRP1	0.121275	7.75142	0.00053625	0.00451902
EGLN1	0.138168	7.51681	0.00257771	0.0218826		LRRN3	0.197188	7.1598	2.35386e-07	2.00444e-06		EIF3E	0.11554	9.64938	0.000540893	0.00454238
SLC39A1	-0.129149	8.62044	0.00258597	0.0218826		RAB11FIP1	0.174551	9.15972	2.43653e-07	2.06769e-06		H2AFV	0.111572	8.44278	0.000547415	0.00458129
SMYD2	-0.14352	7.3478	0.00260964	0.0220071		FYTTD1	0.172449	9.02348	2.47188e-07	2.09048e-06		SARS	0.136604	7.37184	0.000562286	0.00468959
TOMM20	0.136224	9.63776	0.00264162	0.0222005		KRT7	-0.208983	7.81945	2.48516e-07	2.09451e-06		DST	-0.196363	8.6017	0.000566216	0.00470619
SLC9A3R1	-0.218491	9.25657	0.00265714	0.0222547		PKD1P1	-0.198836	7.71353	2.61928e-07	2.20002e-06		INPPL1	-0.118912	8.44203	0.000594198	0.00492191
GINS2	-0.154647	7.41879	0.00271848	0.022691		MLLT6	-0.169261	8.48615	2.65799e-07	2.22494e-06		SLC29A2	-0.132178	7.20203	0.000621829	0.00511245
PCBP1	-0.13504	7.98702	0.00274344	0.0228217		TALDO1	-0.178781	7.39092	2.93566e-07	2.44904e-06		EPS8L2	-0.116188	7.77216	0.000621997	0.00511245
GBA	-0.141767	7.75847	0.00280807	0.0232079		SLC2A4RG	-0.212757	7.22701	2.99195e-07	2.48757e-06		PNMA1	0.122557	7.20769	0.00062352	0.00511245
SPINK5	0.142127	7.39645	0.00280878	0.0232079		CCNT1	0.19315	7.65628	3.14013e-07	2.60198e-06		ECH1	-0.160239	7.78941	0.000632852	0.00517149
C17orf62	-0.170103	7.21314	0.00283428	0.02334		PFKFB4	0.182463	7.55264	3.27284e-07	2.70284e-06		EIF2AK4	-0.13341	7.64858	0.000660895	0.00538252
UGDH-AS1	-0.152507	7.31971	0.00285844	0.0234603		MAGED2	-0.173287	10.2228	3.4367e-07	2.82867e-06		MCL1	0.123099	8.89291	0.000696605	0.00565439
CNDP2	-0.132494	7.21336	0.00291364	0.0238335		TP53I11	-0.18119	8.55211	3.49442e-07	2.86659e-06		SEC16A	-0.108679	9.16013	0.000711728	0.00575788
LMNB2	-0.198369	7.55537	0.0029301	0.0238874		SSR3	0.15846	8.73121	3.86851e-07	3.16292e-06		HSPA5	0.1084	11.7558	0.000729446	0.00588161
MALAT1	0.174259	14.0856	0.00294427	0.0238874		SDCBP	0.178525	7.3282	3.9614e-07	3.22815e-06		TRIM28	0.118508	8.18969	0.000739669	0.00594429
NEBL	0.133127	7.99847	0.00296815	0.0238874		CUL4B	0.178705	7.40925	4.07623e-07	3.30019e-06		PDK3	0.147334	7.78839	0.000787417	0.00630713
SREBF1	-0.205926	8.01483	0.00297213	0.0238874		PLS3	0.18654	7.50727	4.07663e-07	3.30019e-06		VPS13D	-0.125337	8.28177	0.000798193	0.00637241
ARHGDIA	-0.198284	7.30242	0.00297609	0.0238874		SLC25A1	-0.198299	7.32635	4.13164e-07	3.33376e-06		MYO1C	-0.109972	8.47252	0.000810115	0.00644639
NCOA3	0.130724	8.24586	0.00298385	0.0238874		NFIC	-0.17215	7.33528	4.25179e-07	3.41949e-06		DLG5	0.105642	9.33098	0.000823664	0.00653279
NUP210	-0.159012	8.1782	0.0029888	0.0238874		SERINC2	-0.171792	7.40275	4.46895e-07	3.57445e-06		TPM3	0.10724	10.0817	0.000843388	0.00665129
TAOK2	-0.162675	7.52625	0.00300472	0.0238874		VDAC2	0.160211	8.87447	4.47351e-07	3.57445e-06		MCM4	-0.105805	8.89883	0.000844086	0.00665129
PFN2	0.138395	7.76227	0.00300882	0.0238874		ZNF292	0.236748	7.50696	4.62426e-07	3.68294e-06		NPM1	0.114439	11.1063	0.000863777	0.00678442
SSH3	-0.152598	7.63491	0.00301757	0.0238874		MAP3K1	0.191443	8.94027	4.69595e-07	3.72798e-06		CXCL12	0.103474	8.79198	0.000883261	0.00691508
ZNF512B	-0.156338	7.51395	0.00305058	0.0239213		SHANK2	-0.184115	7.56207	4.7945e-07	3.79398e-06		SEL1L	-0.115443	10.0567	0.000905639	0.00706748
LIMK2	-0.135329	7.51328	0.00305543	0.0239213		SAPCD2	-0.190892	7.63747	5.92018e-07	4.66973e-06		BSG	0.113554	8.39059	0.000947131	0.00736759
EIF3B	-0.127268	8.70369	0.00306829	0.0239213		STAT6	-0.166534	8.10327	6.15436e-07	4.83894e-06		ATP2B4	0.157384	7.3154	0.000988034	0.00766121
ST14	-0.176256	9.67317	0.0030766	0.0239213		PPP2R1A	-0.183119	7.95709	6.23937e-07	4.89015e-06		LRRC75A-AS1	0.121712	8.43357	0.00102019	0.00787188
HDGF	-0.128795	9.24165	0.0030797	0.0239213		ANP32E	0.175701	8.07942	6.61025e-07	5.16439e-06		SPAG9	0.148349	8.03997	0.00102169	0.00787188
CELSR3	-0.161896	7.49673	0.00308034	0.0239213		RBM3	-0.193833	7.71654	6.93289e-07	5.39932e-06		PABPC1	0.105396	10.8288	0.0010373	0.00796686
ABCA3	-0.175223	7.68228	0.00313827	0.0242944		SUPT6H	-0.150749	8.4514	6.97741e-07	5.41685e-06		HNRNPC	0.11666	9.69347	0.00105038	0.00804188
SURF4	-0.136635	8.94744	0.00317753	0.0244821		PPDPF	-0.236622	8.03864	7.0226e-07	5.43478e-06		RNF187	0.128943	7.93147	0.00106713	0.00814444
SCD	-0.126566	12.0181	0.00318932	0.0244821		MMAB	-0.164061	7.21877	7.19185e-07	5.54509e-06		GALNT2	0.126339	7.44096	0.00107886	0.00820809
NUSAP1	0.124946	8.40148	0.00320855	0.0244821		NUCB1	-0.176661	7.17437	7.21019e-07	5.54509e-06		PAIP2	0.113013	8.32856	0.00110603	0.00838858
PIP	0.187876	11.4465	0.00321177	0.0244821		KIAA1324	-0.154767	9.23254	7.30735e-07	5.60009e-06		NPEPPS	0.105453	10.228	0.00111611	0.00842762
SMARCA4	-0.151821	7.744	0.0032124	0.0244821		IL6ST	0.191054	11.1067	7.32722e-07	5.60009e-06		CDK5RAP2	-0.107562	8.77416	0.00111813	0.00842762
ARHGEF17	-0.169753	7.6525	0.00323254	0.0245593		PTEN	0.200847	7.96241	7.43996e-07	5.66865e-06		WASF2	0.108499	7.99183	0.00112615	0.00845635
COX6A1	-0.15825	8.10429	0.00324365	0.0245676		FHL2	0.184781	7.33705	7.93329e-07	6.02587e-06		PXN	-0.112522	7.97546	0.00112891	0.00845635
CLUH	-0.185407	7.57384	0.00328001	0.0247666		WDR34	-0.191077	8.10958	8.36356e-07	6.33315e-06		SCD	-0.114276	12.0237	0.00113674	0.00846342
SERF2	-0.13267	8.18559	0.00330673	0.0248241		LMAN1	0.196865	8.56238	8.54641e-07	6.45175e-06		ATXN7L3	-0.131201	7.18288	0.00113683	0.00846342
DCTN1	-0.133748	7.45688	0.00330786	0.0248241		TK1	-0.156181	8.30993	8.68739e-07	6.53812e-06		RAB6A	0.106516	8.5016	0.00114299	0.00848328
SNRPB	-0.148075	8.24688	0.00333869	0.0249791		ATP2B4	0.206673	7.33767	9.10071e-07	6.8283e-06		SMARCA1	-0.119366	8.0073	0.00114965	0.0084987
MKRN1	0.123524	7.64484	0.00338473	0.0252466		WDR45B	0.169234	8.49473	9.34042e-07	6.98686e-06		CLU	-0.115318	9.889	0.00115207	0.0084987
EIF4B	0.132806	11.0534	0.00340404	0.0252669		GNA13	0.195131	8.31501	9.36913e-07	6.9871e-06		PKD1	0.11242	8.35231	0.00117133	0.00861458
RRM2B	0.147825	7.16604	0.00341758	0.0252669		MYH9	-0.158373	9.86536	9.42805e-07	7.0098e-06		B2M	0.11829	9.69756	0.00123261	0.00901396
ESRP1	0.116024	8.41499	0.00341834	0.0252669		SF1	-0.1562	8.05177	9.64358e-07	7.14845e-06		GBA	-0.144566	7.75581	0.00123306	0.00901396
POLE	-0.15687	7.81533	0.00345742	0.0254115		GARS	0.154443	8.0602	9.7746e-07	7.22381e-06		SLC3A2	0.113262	8.5215	0.00124703	0.00908871
KRT23	0.144764	7.14724	0.00345862	0.0254115		ATAD1	0.180046	7.48532	9.91194e-07	7.30338e-06		RAB11FIP4	0.113644	7.85299	0.00125983	0.00915451
ZNF24	0.125161	8.12819	0.00356759	0.0261339		WIPI1	0.170402	7.66812	1.06447e-06	7.81986e-06		EXT2	0.115804	7.61274	0.0012946	0.00937909
ZNF770	0.140557	7.7521	0.00364401	0.0266143		LLGL2	-0.172333	7.91267	1.07517e-06	7.8635e-06		FMN1	0.13097	8.67402	0.00131715	0.00951407
H1F0	0.120192	8.99744	0.00370792	0.0270007		EMP2	-0.162966	9.14107	1.0768e-06	7.8635e-06		NDUFB11	-0.12474	7.45562	0.00145429	0.0104734
CSDE1	0.124237	9.6583	0.00372812	0.0270459		SEPT7	0.16497	8.85554	1.10015e-06	8.0103e-06		ARL6IP1	0.104287	9.82153	0.00149748	0.0107526
CCNG1	0.119788	8.70598	0.00373616	0.0270459		HMGCR	0.148259	8.77178	1.15913e-06	8.41481e-06		ZC3H11A	-0.101648	8.78336	0.00152054	0.0108341
QPRT	-0.180935	8.2238	0.003769	0.0272033		IVD	-0.169016	7.3948	1.33503e-06	9.66323e-06		WSB2	-0.126703	7.27971	0.00152085	0.0108341
DARS	0.131945	7.50931	0.00380648	0.0273932		DAK	-0.208669	7.76021	1.33978e-06	9.66921e-06		DAB2IP	-0.109629	8.14769	0.00152222	0.0108341
GSTM3	-0.169046	8.09951	0.00382156	0.0274214		SUMO3	-0.165343	7.52371	1.36989e-06	9.85757e-06		CD9	-0.117055	7.20029	0.00154762	0.0109827
MUC1	-0.126094	9.12417	0.00385458	0.0274453		PPP2R5A	0.155963	7.63114	1.41826e-06	1.01759e-05		DTL	0.108446	7.40852	0.00157138	0.0111188
PCMTD1	0.133464	7.3979	0.00385732	0.0274453		LUC7L3	0.156912	10.0713	1.51978e-06	1.08726e-05		DNAJC13	-0.108415	8.01468	0.00158087	0.0111441
RPL8	-0.161	10.757	0.00386432	0.0274453		MPC2	0.159808	7.39914	1.59095e-06	1.13468e-05		TALDO1	-0.117917	7.42432	0.00158414	0.0111441
SEPT9	-0.15469	8.7281	0.00387201	0.0274453		OGDH	-0.165243	7.2821	1.59529e-06	1.13468e-05		UGGT1	-0.11033	7.84027	0.00160152	0.0112338
MYO1C	-0.141644	8.45823	0.00388452	0.0274453		GRN	-0.182954	9.31157	1.65427e-06	1.17324e-05		PCNT	-0.105025	7.71732	0.00161702	0.0112904
KTN1	0.120777	9.15097	0.00389199	0.0274453		GNB4	0.177474	8.82409	1.69066e-06	1.19561e-05		RSL24D1	0.122702	7.51226	0.0016189	0.0112904
LLGL2	-0.178155	7.91529	0.00390549	0.0274615		NUDT21	0.175628	8.23857	1.73162e-06	1.22107e-05		FYTTD1	0.102426	8.99089	0.00162982	0.011334
ESRP2	-0.165132	7.73217	0.00398012	0.0279064		RXRA	-0.149973	8.08161	1.75278e-06	1.23246e-05		CORO1C	0.108402	7.4595	0.00163877	0.0113613
MTRNR2L8	0.201107	8.04512	0.00402947	0.0281718		RFC1	0.162503	7.74223	1.82675e-06	1.2808e-05		DBNL	-0.107003	7.768	0.00164311	0.0113613
USP8	0.132192	7.25659	0.00410155	0.0285943		EIF4G1	-0.164827	10.2392	1.92137e-06	1.34332e-05		GOLPH3	-0.110278	7.56998	0.00165972	0.0114436
RABL6	-0.190064	7.57382	0.00423032	0.0294085		SMC2	0.165048	8.51744	2.01178e-06	1.40255e-05		COPS2	0.105941	7.6181	0.00166819	0.0114694
ZFYVE26	-0.131735	7.19835	0.00424867	0.0294526		EWSR1	-0.170032	8.05466	2.02688e-06	1.40908e-05		SDCBP	0.12385	7.3034	0.00168959	0.0115837
WDR90	-0.178335	7.22365	0.00433303	0.0299528		SGSM3	-0.212099	7.26387	2.2523e-06	1.56139e-05		RAB5C	-0.112662	8.43732	0.0017118	0.0117029
PPP4C	-0.183145	7.33371	0.00459863	0.0316996		IDI1	0.159848	9.51554	2.27714e-06	1.57417e-05		TMED3	-0.119949	7.80054	0.00173774	0.0118469
DMXL2	0.139616	7.84064	0.00467624	0.0320236		ATP1B3	0.158	7.47048	2.36767e-06	1.63217e-05		GTF3C1	-0.112372	7.85585	0.00177468	0.0120648
NET1	0.133861	7.26952	0.00469329	0.0320236		UBR5	0.165282	9.36953	2.43267e-06	1.67152e-05		MGP	0.12737	11.1237	0.00180903	0.012264
HIP1R	-0.192143	7.66871	0.00469593	0.0320236		VDAC1	0.150256	8.93336	2.43834e-06	1.67152e-05		PRAME	0.108312	7.24232	0.00181654	0.0122806
SLC2A4RG	-0.189307	7.24415	0.00470793	0.0320236		ATF6B	-0.160162	7.95916	2.44936e-06	1.67441e-05		MRPL49	-0.118659	8.00781	0.00183434	0.0123425
TGFBR1	-0.123774	7.47078	0.00471089	0.0320236		TRMT112	-0.17202	7.30324	2.60267e-06	1.77429e-05		TMEM194A	0.10752	8.13122	0.00183587	0.0123425
TMEM132A	-0.198894	8.77997	0.00475072	0.0322051		PPP2R4	-0.151902	8.78846	2.66533e-06	1.81198e-05		CNDP2	-0.114224	7.22063	0.00184729	0.012385
AKT1	-0.129515	8.71403	0.00484173	0.0325891		DSG2	0.166091	7.97439	2.79031e-06	1.89172e-05		ATIC	-0.102226	8.19742	0.00185566	0.0124068
MIA3	0.119552	7.85923	0.00485812	0.0325891		GPBP1	0.150852	8.65402	2.85555e-06	1.93064e-05		SPTBN2	-0.107437	8.55181	0.00186305	0.012422
JTB	-0.164155	7.30756	0.00486026	0.0325891		GPRC5C	-0.185829	7.47097	2.96925e-06	2.002e-05		TRPM7	-0.123134	7.24257	0.00190361	0.0126577
PLOD2	0.123114	9.26166	0.00486047	0.0325891		ACOX1	-0.155076	7.75884	2.97859e-06	2.00282e-05		ATAD1	0.110085	7.45245	0.00198643	0.0131723
KMT2D	-0.140285	8.75891	0.00492248	0.0329149		ABCF3	-0.158469	7.79615	3.14079e-06	2.10375e-05		PALLD	-0.105258	8.06789	0.00200772	0.0132174
TOP2A	0.123698	10.4661	0.00495271	0.033027		KMT2D	-0.149736	8.74951	3.14579e-06	2.10375e-05		TIPRL	0.11484	7.21435	0.00200913	0.0132174
DENND4C	0.131861	7.2119	0.00496616	0.033027		GCN1L1	-0.146269	8.67534	3.15438e-06	2.10378e-05		SUMF1	-0.110058	7.24381	0.00200957	0.0132174
PRPF39	0.139423	7.2905	0.005011	0.0331922		WWC3	-0.160634	8.48677	3.46371e-06	2.30384e-05		MAGED2	-0.104749	10.2597	0.00202512	0.0132837
HERC2	-0.133299	7.71527	0.00501805	0.0331922		DAAM1	0.16026	8.2453	3.62204e-06	2.40265e-05		GTPBP2	0.11933	7.38421	0.0020369	0.013325
YTHDC1	0.121714	7.38373	0.00504948	0.0332344		SEMA3F	-0.183299	7.11309	3.67102e-06	2.4286e-05		LGALS1	0.147118	8.43668	0.00208255	0.0135869
SDC2	-0.124709	7.21925	0.00505151	0.0332344		PHF21A	0.164828	7.25323	3.85024e-06	2.54033e-05		VCL	0.10813	8.27159	0.00215055	0.013993
CLCN3	0.118569	7.52671	0.00508769	0.0333828		FKBP8	-0.168867	7.40666	3.97971e-06	2.61874e-05		SPAG5	0.108002	8.09693	0.0022451	0.0145692
POLDIP2	-0.118647	7.55044	0.00512351	0.0334912		BBX	0.157621	8.45421	4.02035e-06	2.63842e-05		SON	-0.114245	9.50456	0.00225549	0.0145975
SMC3	0.120196	7.57816	0.00513149	0.0334912		SRSF6	-0.153245	8.70275	4.06249e-06	2.65899e-05		DSG2	0.11968	7.95409	0.00230708	0.0148917
JUP	-0.169678	10.2254	0.00515911	0.0335821		CYB561	-0.164207	8.44768	4.1024e-06	2.67799e-05		KDM1A	0.124991	7.15927	0.00231825	0.0149241
ATXN7L3	-0.133768	7.18326	0.00522256	0.0338168		GALNT10	-0.1656	7.90147	4.12747e-06	2.68722e-05		KIAA1324	-0.0994903	9.26329	0.00232893	0.0149532
IRF6	0.126396	7.6294	0.00524128	0.0338168		ARID4A	0.156704	7.33086	4.1863e-06	2.71834e-05		ELOVL5	-0.101829	9.38357	0.0023794	0.0152369
RUSC1	-0.159643	7.22962	0.00525211	0.0338168		SLC35A4	-0.178211	7.39626	4.28105e-06	2.77254e-05		AMZ2	0.107384	7.30138	0.00240817	0.0153285
NAP1L1	0.131515	10.0983	0.00526169	0.0338168		GLO1	0.139137	8.76963	4.30884e-06	2.78322e-05		CCNG2	-0.105623	8.42697	0.0024112	0.0153285
RAB3GAP2	0.124016	7.8116	0.00526407	0.0338168		NUP188	-0.164427	7.51749	4.32779e-06	2.78814e-05		PAPOLA	-0.102999	8.94708	0.00241264	0.0153285
CYP51A1	-0.122863	8.04728	0.00529907	0.0339528		TAPBP	-0.160445	7.61515	4.37688e-06	2.8124e-05		CANT1	-0.101087	9.26342	0.00246539	0.0156227
AGRN	-0.243506	9.85631	0.00531915	0.0339927		BOD1L1	0.178999	7.2043	4.40362e-06	2.82222e-05		HSP90B1	0.0982828	11.6146	0.00252238	0.0159422
LRP10	-0.181564	7.52261	0.00536304	0.0341689		RAD21	0.167564	9.52648	4.48997e-06	2.86278e-05		NRIP1	0.120628	7.99183	0.0025301	0.0159495
LARP4	0.136545	7.36254	0.00537458	0.0341689		CD151	-0.182821	7.91631	4.49017e-06	2.86278e-05		PDXDC1	-0.0948045	8.64866	0.00254981	0.0159914
USO1	0.118844	8.1972	0.00544644	0.0345363		HGS	-0.186207	7.59162	4.51213e-06	2.86724e-05		GGPS1	-0.108163	7.30805	0.00254992	0.0159914
MAT2B	0.137629	7.26854	0.00551029	0.0348512		SLC35E2	-0.173558	7.19702	4.52047e-06	2.86724e-05		TNRC18	-0.133381	8.91473	0.00260705	0.0162873
CDC73	0.120165	7.52252	0.00553533	0.0349196		SOGA1	-0.137633	8.34175	5.01575e-06	3.1732e-05		TMEM63A	-0.114557	7.64621	0.00261053	0.0162873
HSPA13	0.134496	7.32395	0.00559377	0.0351977		SLC39A1	-0.15228	8.60436	5.10907e-06	3.22395e-05		GALNT10	-0.106103	7.93429	0.00263419	0.0163927
TNK2	-0.190726	8.11198	0.00567583	0.0356227		IVNS1ABP	0.154279	7.70386	5.14734e-06	3.2398e-05		ICMT	-0.105582	7.48716	0.00264954	0.0164461
CCNT1	0.13044	7.6263	0.00574525	0.0359303		USO1	0.139064	8.20399	5.18934e-06	3.2579e-05		KIAA1522	-0.102304	8.71096	0.00269948	0.0167134
ANP32A	0.124611	7.86605	0.00576557	0.0359303		CTSA	-0.189576	7.39144	5.38899e-06	3.37464e-05		CDH3	0.137367	7.32573	0.00271298	0.0167542
GPR160	0.170345	7.68419	0.00576876	0.0359303		NET1	0.167917	7.28446	6.07938e-06	3.7973e-05		TAX1BP1	0.095098	8.77785	0.00286346	0.0176386
PLXNB1	-0.136441	7.91206	0.00580265	0.0360499		MCM2	-0.148577	7.62919	6.19326e-06	3.85864e-05		RSF1	0.105553	7.59401	0.00289498	0.0177876
ARMC1	0.116063	7.44784	0.00590369	0.036585		SERF2	-0.169516	8.16282	6.29296e-06	3.91085e-05		RPL39	0.129342	9.05085	0.00292747	0.0179318
DHX40	0.122182	8.26823	0.00597338	0.0369236		APEH	-0.155006	7.21385	6.50173e-06	4.02575e-05		OTUB1	-0.112226	7.35416	0.00293323	0.0179318
HSDL2	0.118257	7.9945	0.00610053	0.0376148		CDC73	0.171657	7.54635	6.51056e-06	4.02575e-05		HSP90AB1	0.0981451	11.5014	0.00302014	0.0184168
SPTLC2	0.113837	9.16156	0.00619082	0.0380759		HIPK1	0.154337	7.95299	6.6223e-06	4.08415e-05		PTMA	0.0952023	9.98154	0.00318282	0.0193601
VAMP3	0.123636	7.21088	0.00634096	0.0389018		ACTB	-0.15947	11.7072	6.63819e-06	4.08415e-05		ARHGEF2	0.125573	7.2935	0.0031983	0.0193675
DAB2IP	-0.150207	8.12927	0.00639099	0.0389913		GOT1	0.156529	7.3213	7.07906e-06	4.34453e-05		TOMM20	0.0952717	9.61641	0.00319998	0.0193675
GSN	-0.125975	9.37285	0.00639249	0.0389913		CCP110	0.159662	7.18245	7.15416e-06	4.37702e-05		HN1L	-0.0941949	9.31056	0.00341346	0.0206081
ESYT1	-0.119467	8.50331	0.00640322	0.0389913		KIF13A	0.16213	7.88946	7.16757e-06	4.37702e-05		HNRNPF	-0.0935031	9.71397	0.00343993	0.0207164
SFXN2	-0.124197	7.59454	0.00644415	0.0389936		CLDN3	-0.287476	7.99492	7.3317e-06	4.46617e-05		CD82	-0.1261	7.75384	0.00346962	0.0208435
ATAD2	0.116382	9.2997	0.00645897	0.0389936		TACC1	0.143335	7.74972	7.39049e-06	4.49086e-05		ZFP91	-0.0986758	7.81694	0.00352933	0.0211498
CHD2	0.116747	7.96714	0.00646949	0.0389936		PIK3R3	-0.154853	7.3918	7.60983e-06	4.61275e-05		SHC1	0.104783	8.51146	0.00354021	0.0211628
PPDPF	-0.220162	8.05168	0.00648251	0.0389936		NAP1L1	0.143678	10.1004	7.85137e-06	4.74748e-05		MCM3	-0.10055	8.18675	0.00355905	0.0212231
NFKB2	0.153856	7.16761	0.00648305	0.0389936		SLC39A7	-0.143147	8.59511	8.2083e-06	4.95113e-05		RBFOX2	0.10491	7.26584	0.00358814	0.0213441
RFC1	0.120843	7.72379	0.00653307	0.0391984		SHISA5	-0.16926	7.13194	8.28864e-06	4.98737e-05		KCNK2	-0.0968787	8.46677	0.00360765	0.0214078
EIF3E	0.126986	9.65532	0.00657111	0.0393305		GET4	-0.178523	7.17267	8.38949e-06	5.03574e-05		KIF1C	-0.106658	7.72535	0.00369314	0.0218616
NUMB	0.111388	7.94666	0.00661094	0.0394726		ZNFX1	-0.145275	7.61201	8.7112e-06	5.21612e-05		TMEM167A	-0.096688	8.4047	0.00370567	0.0218824
TNKS1BP1	-0.135369	9.89503	0.00663514	0.039521		EIF2A	0.150559	8.06167	9.29627e-06	5.55162e-05		KDELC2	-0.11928	7.57833	0.003722	0.0219255
LTA4H	0.121242	7.78733	0.00674608	0.0400844		DHCR7	-0.174155	8.8061	9.31661e-06	5.55162e-05		PPP1CA	-0.113296	7.9438	0.00373214	0.021932
OXR1	0.136305	7.73933	0.00692612	0.0410267		PFN1	-0.201391	8.74208	9.44975e-06	5.61735e-05		MAP1LC3B	0.107702	7.31421	0.00374871	0.0219419
APPBP2	0.117584	7.45615	0.0069381	0.0410267		ISYNA1	-0.194765	7.42983	9.52895e-06	5.65078e-05		HAX1	0.120648	7.36752	0.00375869	0.0219419
PIK3R1	-0.113877	7.73276	0.00699584	0.0412687		MSL1	0.134767	8.32129	9.99932e-06	5.91546e-05		ZNFX1	-0.0986926	7.63883	0.00376095	0.0219419
KIAA1429	0.112174	8.13137	0.00701809	0.0413007		LMNA	-0.145757	9.41038	1.03271e-05	6.0947e-05		RBM17	0.109327	7.31142	0.00382631	0.0222697
ACTB	-0.131493	11.7251	0.00722998	0.0424459		GBA	-0.17724	7.736	1.03526e-05	6.09514e-05		RNPEP	0.105386	7.57906	0.00384069	0.0222999
PLP2	-0.127125	7.59547	0.00729496	0.0427251		PGK1	0.13935	11.4804	1.06511e-05	6.25594e-05		PHF21A	0.101109	7.22375	0.0038558	0.0223342
GMFB	0.144455	8.06429	0.00732697	0.0428104		AZIN1	0.143679	9.14777	1.07405e-05	6.29345e-05		NEAT1	0.10911	11.6192	0.00394102	0.0227305
GRPR	0.115084	7.63686	0.00736574	0.0429348		DHX40	0.152637	8.2805	1.08148e-05	6.32191e-05		HN1	0.101799	8.18563	0.003946	0.0227305
PPP1R12A	0.136629	7.28703	0.00740729	0.0429883		ZNF770	0.184211	7.77183	1.10277e-05	6.43107e-05		SATB1	-0.114722	7.61131	0.00395232	0.0227305
CHD6	0.110188	8.36036	0.0074306	0.0429883		DBI	-0.16275	8.19756	1.11072e-05	6.43761e-05		SNAP29	0.107318	7.22049	0.00396628	0.0227569
UBR5	0.117983	9.34881	0.00743882	0.0429883		PTBP3	0.181409	8.84522	1.11074e-05	6.43761e-05		SLC16A3	0.127819	7.94604	0.00402628	0.0230182
CD63	-0.110039	8.50799	0.00745608	0.0429883		CCNE2	0.153675	7.2799	1.11174e-05	6.43761e-05		TMEM87A	-0.122492	7.32447	0.00403079	0.0230182
KLHDC3	-0.11492	7.52549	0.00746252	0.0429883		H1F0	0.13769	9.00248	1.12026e-05	6.47176e-05		CITED2	-0.113849	7.46665	0.00404763	0.0230601
KLHL12	0.126077	7.30578	0.00752623	0.0431297		EHD1	-0.199742	7.65678	1.12328e-05	6.474e-05		CAPN1	-0.0956115	8.27925	0.00412167	0.0234269
FYTTD1	0.11272	8.99614	0.00753186	0.0431297		NCOA4	0.140597	8.92915	1.13024e-05	6.49887e-05		CYB561	-0.105203	8.48015	0.00416423	0.0236135
SLC6A6	0.110657	8.00386	0.00755797	0.0431297		KTN1	0.145388	9.1598	1.16584e-05	6.68795e-05		TTC3	-0.114357	10.0364	0.00424144	0.0239953
PRDX2	-0.120108	7.8155	0.00755845	0.0431297		PJA2	0.145173	8.77416	1.17574e-05	6.72905e-05		PCNXL3	-0.097383	7.75395	0.00426791	0.0240889
ARHGAP5	0.12963	8.39266	0.00758528	0.0431297		MGEA5	0.139093	8.95778	1.17953e-05	6.73508e-05		PGD	-0.0942588	8.15946	0.00433841	0.02443
UBE2E1	0.14928	7.20636	0.00759251	0.0431297		FXR1	0.153801	9.37876	1.18408e-05	6.74541e-05		BRWD1	-0.15888	9.17436	0.00434949	0.0244357
TKT	-0.117272	8.2729	0.0076612	0.0434193		VCL	0.135687	8.28177	1.18689e-05	6.74581e-05		ZNF385A	-0.0993244	7.47879	0.00447365	0.0250751
RBL2	0.111762	7.67957	0.00772368	0.0436726		STAT2	-0.161834	7.2944	1.21659e-05	6.89865e-05		S100A6	-0.124844	9.53348	0.00451178	0.0252248
SLC40A1	0.118606	11.0201	0.00776711	0.0438172		SETD3	0.142358	7.80231	1.24002e-05	7.01537e-05		ERGIC1	-0.0885495	8.43019	0.00452112	0.0252248
DTL	0.128222	7.4182	0.00778836	0.0438363		PRKCSH	-0.146173	8.43143	1.24998e-05	7.05548e-05		AZIN1	0.0976382	9.12798	0.00454055	0.0252751
BCL9L	-0.16504	8.27933	0.00782977	0.0439636		OXSR1	0.15085	7.80215	1.27288e-05	7.16834e-05		PEX19	0.0962074	7.8279	0.00455551	0.0253003
U2SURP	0.113171	8.75705	0.0078468	0.0439636		TFAP2A	-0.162567	7.18334	1.27994e-05	7.19165e-05		SREBF2	-0.0953755	8.4945	0.00457609	0.0253566
CSNK2A1	0.113435	7.66247	0.00790147	0.044169		HIF1AN	-0.139077	8.20433	1.33208e-05	7.46752e-05		SHANK2	-0.10382	7.60486	0.0045963	0.0254105
CELSR1	-0.157922	8.83151	0.00792748	0.0442137		GRINA	-0.181666	8.59504	1.35003e-05	7.55095e-05		PABPC4	0.101033	7.77774	0.00470729	0.025965
GPR56	-0.132684	8.21444	0.00799581	0.0444937		UBP1	-0.165815	7.48887	1.36902e-05	7.63981e-05		AKAP11	-0.130667	7.652	0.00473909	0.0260811
ATG2B	0.130017	7.45138	0.008073	0.0448216		PRPF19	-0.146433	8.27553	1.37772e-05	7.67099e-05		CYCS	0.133145	8.49493	0.00479641	0.0263368
ZFAS1	0.190045	7.98124	0.00814416	0.0451146		SNRPB	-0.187451	8.22281	1.39715e-05	7.7616e-05		DDX46	-0.0933647	7.86248	0.00480945	0.0263488
SCOC	0.172248	7.37249	0.00816454	0.0451256		ACTN4	-0.161287	8.54277	1.42482e-05	7.89748e-05		HIST1H2BK	-0.108781	7.46348	0.00484467	0.026482
ALDH3A2	0.11749	7.4727	0.00818517	0.045138		SH3YL1	0.156306	7.1754	1.43006e-05	7.9087e-05		EIF3D	0.0949501	8.12194	0.00500512	0.0272728
PDK3	0.119409	7.7731	0.00821489	0.0452003		KIF20B	0.178853	7.69748	1.44949e-05	7.99817e-05		CERS2	-0.0950702	8.9404	0.00501182	0.0272728
PAIP2	0.11043	8.327	0.00832818	0.0456201		TCF25	-0.163591	7.27565	1.47355e-05	8.09671e-05		CHORDC1	-0.10305	7.18407	0.00505304	0.0274356
TCEA1	0.113523	8.81672	0.00832837	0.0456201		RRM1	0.132721	8.30247	1.47392e-05	8.09671e-05		TP53I3	0.0932977	8.25906	0.00517555	0.0280381
SLC35B2	-0.125813	7.34156	0.00836709	0.0457302		ARPP19	0.137776	8.51127	1.55391e-05	8.51708e-05		TMTC3	-0.116549	7.82741	0.00518766	0.0280411
DSG2	0.113791	7.95052	0.00850129	0.0463604		NUCB2	0.145837	7.82696	1.56578e-05	8.56309e-05		SEPT8	-0.0908264	8.70856	0.00523222	0.0282191
FLII	-0.142107	8.38435	0.00853164	0.0464227		NUMA1	-0.147116	9.64558	1.57494e-05	8.59409e-05		SERPINH1	0.103815	7.79029	0.00528004	0.0283815
CHD3	-0.10917	8.54884	0.00861462	0.0467705		CKAP5	0.144255	9.63786	1.59371e-05	8.67724e-05		SMYD2	-0.114848	7.36024	0.00528572	0.0283815
CYBRD1	0.109472	7.81914	0.00864808	0.0467723		PDXK	-0.147925	7.48935	1.61035e-05	8.7485e-05		ESRP2	-0.0969376	7.76366	0.00531894	0.0284968
SLC25A36	0.117788	8.1466	0.00865306	0.0467723		GOLM1	0.14393	8.55243	1.61795e-05	8.75756e-05		KIAA0319L	-0.100406	7.32509	0.00534796	0.0285892
ADAM15	-0.129157	9.33955	0.00884415	0.0475772		FBXO45	0.145026	7.71307	1.61913e-05	8.75756e-05		RPL12	0.111541	10.1867	0.00545851	0.029116
KIAA0100	-0.113818	9.82176	0.00884842	0.0475772		SMC4	0.159972	9.10059	1.64475e-05	8.87658e-05		TIMP2	0.0905679	8.42644	0.00548469	0.0291915
TAB3	0.131405	7.23179	0.00886014	0.0475772		TLN1	-0.138467	7.92709	1.66889e-05	8.98716e-05		FNBP4	0.117685	7.34647	0.0055429	0.0294368
PICALM	0.106657	8.348	0.00892	0.0475883		BAG6	-0.143346	8.32757	1.76325e-05	9.47456e-05		LDB1	0.105274	8.30346	0.00560609	0.0297074
TRAF7	-0.154055	7.59546	0.00892094	0.0475883		CD82	-0.206615	7.71133	1.81863e-05	9.75088e-05		SKA2	-0.104384	7.28408	0.00568272	0.02999
TAF7	0.108454	8.575	0.00893896	0.0475883		EXOC7	-0.147091	8.54988	1.82978e-05	9.78933e-05		WDR6	-0.110771	7.84302	0.00568413	0.02999
CCP110	0.12653	7.16804	0.00893978	0.0475883		PPP1R2	0.16991	7.9183	1.84451e-05	9.84656e-05		ULK1	0.112846	7.27228	0.0057021	0.0300195
RAP1B	0.114551	8.01512	0.00902669	0.047947		CBL	0.172334	7.62612	1.84848e-05	9.84656e-05		LETMD1	0.100063	7.53831	0.00588346	0.0309073
PEX19	0.108583	7.83391	0.00911334	0.0483027		KIAA0100	-0.145691	9.80184	1.89521e-05	0.000100737		AP2B1	0.104517	9.92376	0.00592181	0.0310415
EEF1D	-0.132421	8.80033	0.00922959	0.0488134		PPP1CC	0.133927	9.03087	1.98067e-05	0.000105052		KIAA1598	-0.107794	7.22003	0.00600624	0.0314163
JMJD1C	0.120933	7.87513	0.00929606	0.0490592		AKT1	-0.142227	8.70303	2.03567e-05	0.000107737		KDM5B	0.0959668	9.10653	0.00604942	0.0315741
CCNL1	0.118863	7.34294	0.00938165	0.049322		ANKRD12	0.207439	7.29878	2.11855e-05	0.000111883		NAP1L1	0.0863631	10.0747	0.00622124	0.0324012
GNB2	-0.148239	7.33559	0.00938606	0.049322		IRF2BP2	0.131108	8.25502	2.18819e-05	0.000115313		LYPLA1	-0.147322	8.78231	0.00636985	0.0331041
MTHFD2	0.108952	8.24915	0.00941761	0.0493371		CDK5RAP3	-0.146032	8.0465	2.27019e-05	0.000119379		CCAR2	-0.0941355	7.31333	0.00654326	0.0339327
PGR	-0.144111	11.6133	0.00943135	0.0493371		CTTN	-0.135173	8.67716	2.43212e-05	0.000127622		TAPBP	-0.0949308	7.65093	0.00669316	0.034636
KIAA1147	0.108759	7.4328	0.0094677	0.0493371		BTAF1	0.161845	8.00711	2.443e-05	0.00012792		INF2	0.101612	7.18667	0.00677786	0.0349997
TMED3	-0.134512	7.79461	0.00949184	0.0493371		AFF4	0.157762	9.00794	2.52885e-05	0.000132134		ETFA	-0.0886971	8.47905	0.00680022	0.0350406
POLD2	-0.14164	7.63082	0.00951921	0.0493371		COPG1	-0.135548	8.5183	2.66291e-05	0.000138844		ABCC11	0.0868452	9.73898	0.00683047	0.0351219
COX8A	-0.152048	8.22217	0.00953671	0.0493371		TAB2	0.135365	7.72475	2.73504e-05	0.000142303		ACTL6A	0.0912104	8.34414	0.00689488	0.0353782
CHCHD2	-0.135731	9.27186	0.00955149	0.0493371		ABCA2	-0.152294	9.34442	2.75236e-05	0.000142902		ANP32B	0.102176	7.28098	0.00691273	0.0353949
RPLP2	-0.148244	8.65761	0.00956323	0.0493371		HMGB2	0.138019	7.96926	2.86622e-05	0.000148501		TMC6	-0.105779	7.35084	0.00699304	0.0357307
CDK1	0.127223	8.8988	0.00956988	0.0493371		CREBBP	-0.152279	7.34156	2.88133e-05	0.000148969		HNRNPR	-0.0896841	8.26554	0.007113	0.0362673
						ARMCX3	0.149371	7.27853	2.91967e-05	0.000150636		CCNB1	0.0953532	7.69124	0.00719361	0.0366014
						EDN1	-0.138466	8.88917	2.96977e-05	0.0001529		PCDH1	0.0996328	7.62283	0.00723248	0.0367204
						CNDP2	-0.152789	7.19779	2.99562e-05	0.000153908		MCM2	-0.0914695	7.66101	0.00725933	0.0367204
						RMND5A	0.163561	7.51098	3.11011e-05	0.000159458		SAR1B	-0.100897	7.19574	0.00727546	0.0367204
						GPD1L	-0.142989	7.50657	3.12239e-05	0.000159755		RAB1B	-0.113939	9.22771	0.00727751	0.0367204
						ARHGAP29	0.152879	7.5679	3.17594e-05	0.000162157		CTDSPL2	0.100967	7.47556	0.00752928	0.0378895
						PEX6	-0.160779	7.14518	3.22269e-05	0.000164204		ASAH1	-0.101804	7.41633	0.00754044	0.0378895
						CERS2	-0.135105	8.91695	3.26545e-05	0.000166039		UBR5	0.117601	9.34869	0.00767783	0.0384268
						WHSC1L1	0.165274	7.98226	3.34375e-05	0.000169669		ZNF552	-0.106343	7.33855	0.00767903	0.0384268
						STRN	0.148121	7.16771	3.43692e-05	0.000174039		UBC	0.0904583	10.9076	0.00774669	0.0386856
						FLII	-0.13155	8.38434	3.46463e-05	0.000175081		NDFIP1	0.100877	7.64794	0.00778463	0.0387953
						CPSF6	-0.178393	7.59526	3.58619e-05	0.000180853		SLC39A7	-0.107947	8.61627	0.00785857	0.0390102
						PPT1	-0.13306	8.2938	3.6197e-05	0.000182169		ZC3H14	-0.0922143	7.68354	0.00785989	0.0390102
						HOOK1	0.14177	7.48411	3.72544e-05	0.000187109		RPL11	0.103659	9.76209	0.00837343	0.0414741
						EFEMP1	-0.140837	7.88233	3.73398e-05	0.000187155		HCFC1	-0.0995318	7.36422	0.00863346	0.042675
						PPP4C	-0.174062	7.33211	3.75122e-05	0.000187637		PPP2R5A	0.0908406	7.60115	0.0086639	0.0426753
						FOXA1	-0.160018	9.00179	3.80954e-05	0.000189862		TPM1	-0.0898094	7.72823	0.0086687	0.0426753
						HSPB1	-0.217294	10.5147	3.81112e-05	0.000189862		RB1CC1	0.121778	7.97573	0.00878433	0.043157
						RGL2	-0.14295	8.35433	3.82297e-05	0.000190067		ZKSCAN1	0.0942305	8.28097	0.00881845	0.0432371
						TPD52	0.158648	7.72459	3.87328e-05	0.00019218		PAM	0.0882288	7.98525	0.00894896	0.0437886
						SYT7	-0.132889	7.87664	4.02761e-05	0.000199436		LMLN	0.105529	7.26203	0.00901449	0.0440204
						PRDX2	-0.150521	7.79552	4.15834e-05	0.000205496		EBP	-0.1197	7.49808	0.00903492	0.0440316
						BIRC2	0.160803	7.92782	4.26222e-05	0.000210207		SPTBN1	0.0995828	7.73865	0.00905433	0.0440378
						CAPNS1	-0.136659	7.55175	4.28656e-05	0.000210984		PDS5A	-0.100544	8.1975	0.00916524	0.0444478
						LETMD1	0.135406	7.55259	4.42266e-05	0.000217249		DLAT	-0.0932302	7.43811	0.00918902	0.0444478
						GAS5	0.208268	8.64456	4.51133e-05	0.000221163		MAPK1	0.0952085	7.66981	0.00919356	0.0444478
						ADAM9	0.149544	9.12245	4.55237e-05	0.000222731		ACACA	-0.0894386	8.48867	0.0093973	0.0453424
						H3F3B	0.130037	9.41924	4.57489e-05	0.000223389		HSDL2	0.0902158	7.9804	0.00949167	0.0457069
						SREBF2	-0.132002	8.47266	4.91293e-05	0.00023942		THSD4	0.0900556	8.77368	0.00970544	0.0466438
						OLA1	0.141664	7.24931	4.94416e-05	0.000240466		CEP57	0.0871868	7.56145	0.00975205	0.0467751
						CDC37	-0.163452	7.26155	5.00751e-05	0.000242645		TNIP1	0.0954558	7.58579	0.00981691	0.0469153
						IQGAP1	0.130549	8.97433	5.00868e-05	0.000242645		PSMD2	-0.0820328	9.65262	0.00981992	0.0469153
						PTK7	-0.134392	7.5775	5.02645e-05	0.000243027		KIF11	0.0990385	8.12887	0.0100262	0.0478068
						EIF3M	0.134951	8.32843	5.04342e-05	0.00024337		FXR1	0.0837589	9.34645	0.0101521	0.0483119
						CDC42BPG	-0.16798	7.22796	5.05551e-05	0.000243476		PAN2	0.0954796	7.20565	0.0101895	0.0483952
						EIF6	-0.15327	7.57411	5.10617e-05	0.000245435		PSMD5	-0.10307	7.23031	0.0103575	0.0490971
						CRISP3	0.139593	7.43712	5.27302e-05	0.000252961		LAMB2	-0.0901715	9.58453	0.0104569	0.0494717
						NPNT	-0.139125	7.49584	5.38381e-05	0.000257773
						ZNF146	0.150901	7.40747	5.42638e-05	0.000259307
						RAP1B	0.128914	8.01894	5.44878e-05	0.000259873
						TNK2	-0.142437	8.12963	5.75733e-05	0.000274058
						AKT2	-0.142995	7.43877	5.78499e-05	0.000274843
						LMLN	0.154079	7.28347	5.91424e-05	0.000280442
						CFL1	-0.153225	9.9861	5.92771e-05	0.00028054
						TRIM8	-0.175811	7.17896	6.09099e-05	0.000287715
						NDUFB11	-0.170518	7.42958	6.12058e-05	0.000288558
						ADD1	-0.134381	7.73142	6.32375e-05	0.000297567
						KIF11	0.141616	8.14692	6.35529e-05	0.000298326
						ATP2C1	0.129588	8.36333	6.36412e-05	0.000298326
						ZHX1	0.136327	7.41025	6.49263e-05	0.000303771
						TMEM141	-0.140841	7.54674	6.71573e-05	0.000313613
						CD9	-0.142069	7.18407	6.96078e-05	0.000324441
						TMEM63A	-0.145839	7.62693	7.04862e-05	0.000327595
						MTCH1	-0.127115	8.12846	7.05506e-05	0.000327595
						KIAA0319L	-0.129865	7.30651	7.21055e-05	0.000334184
						PRRC2A	-0.128675	9.52546	7.27517e-05	0.000336545
						ARHGDIA	-0.176812	7.30635	7.46405e-05	0.000344635
						LARP1	-0.133921	8.74503	7.61046e-05	0.000350737
						SMC3	0.142158	7.58612	7.74162e-05	0.000356115
						KLHL12	0.137718	7.30866	7.92907e-05	0.000364057
						CLIC4	0.146312	8.09031	8.11453e-05	0.000371878
						SUPT5H	-0.153512	7.17632	8.1561e-05	0.00037283
						SPINT2	-0.144016	9.37531	8.1656e-05	0.00037283
						TBL1XR1	0.167792	9.35354	8.26072e-05	0.000376475
						CAND1	0.132853	8.93438	8.42665e-05	0.000383327
						ARFGAP1	-0.164143	7.16173	8.57648e-05	0.000388749
						DIDO1	-0.12268	8.2676	8.57743e-05	0.000388749
						TNKS2	0.133922	8.33458	8.71936e-05	0.000394455
						SLK	0.170097	7.3634	8.85873e-05	0.000400024
						GMPS	0.130236	7.99445	8.92263e-05	0.000402172
						RDX	0.129839	8.40909	9.12237e-05	0.000410423
						SRRM2	-0.125628	10.4445	9.20981e-05	0.000413601
						KRT19	-0.165708	12.0889	9.47327e-05	0.000424658
						ZMIZ1	-0.131036	8.24505	9.6572e-05	0.000432116
						MCL1	0.119086	8.88661	9.68283e-05	0.000432476
						WBP1L	-0.132444	7.6216	9.80973e-05	0.000436827
						UBE2V2	0.181374	7.41967	9.81573e-05	0.000436827
						RTN3	0.122429	9.69726	9.87159e-05	0.000438519
						HM13	-0.144948	7.8017	0.000100406	0.000445222
						GPAA1	-0.167666	7.44151	0.000101061	0.000447324
						UBB	-0.195435	9.52113	0.000103238	0.000455973
						PTP4A2	0.128852	9.74733	0.000103386	0.000455973
						PRPF6	-0.160856	7.62223	0.000105709	0.000465384
						RAB14	0.116133	8.33196	0.000106318	0.000467228
						ERBB3	-0.122481	9.33217	0.000109369	0.000478971
						PAIP2	0.143025	8.34006	0.000109379	0.000478971
						ARRB1	-0.137654	7.61778	0.000110904	0.000484786
						PPP1CB	0.157686	8.36865	0.000111566	0.000486817
						PTBP1	-0.14304	8.41626	0.000111777	0.000486872
						PEG10	0.132409	9.75239	0.00011619	0.0005052
						CD47	0.147863	7.33663	0.000120946	0.000524951
						UBE2E1	0.128921	7.19239	0.000123006	0.000532955
						PRKAR1A	0.133891	9.52047	0.000125769	0.000543968
						RRBP1	-0.123715	7.71213	0.000127231	0.000549327
						HLTF	0.126183	8.88905	0.000128075	0.000552002
						SARS	0.148429	7.37393	0.000132195	0.000568764
						FAM129B	-0.122613	8.45327	0.00013312	0.000571744
						KIF5B	0.139231	8.509	0.00013344	0.000571936
						SCYL2	0.144577	8.08785	0.000133747	0.000571936
						PSMC5	-0.116871	7.90615	0.000133862	0.000571936
						TMOD3	0.132706	7.582	0.000137868	0.000586964
						ANKFY1	-0.140255	7.24621	0.000138014	0.000586964
						ACIN1	-0.127183	7.6648	0.000138095	0.000586964
						HMG20B	-0.170003	7.81715	0.000138455	0.000587477
						SRSF2	-0.123429	8.6053	0.000143677	0.000608589
						RNF114	0.130536	7.69223	0.000145343	0.000614197
						SEPT8	-0.125197	8.6878	0.000145564	0.000614197
						TOMM20	0.120989	9.62557	0.00014575	0.000614197
						MIB1	0.17008	7.35429	0.000154234	0.000648836
						ITCH	0.127307	7.72435	0.000154553	0.000649069
						MYL12A	0.164869	7.74356	0.000156457	0.000655946
						ABL1	-0.150234	7.29448	0.000160283	0.000670843
						NIN	0.146548	7.601	0.000162572	0.000679269
						ARL8B	0.13594	8.04546	0.000165463	0.000690175
						UCP2	-0.13005	7.7246	0.000169692	0.00070662
						CEP170B	-0.17643	7.44074	0.000172696	0.000717915
						PICALM	0.116708	8.34925	0.000179776	0.000746086
						TUFM	-0.159498	7.83262	0.000183058	0.000758425
						NPM1	0.125323	11.1077	0.000186907	0.000773071
						YIPF3	-0.152138	7.32377	0.000188883	0.000778904
						CRKL	0.133313	7.99406	0.000189123	0.000778904
						LDLR	-0.121438	7.52455	0.000189266	0.000778904
						MCM3	-0.118295	8.17392	0.000192451	0.000790686
						PTPN12	0.125235	7.46828	0.000194912	0.000799465
						CANX	0.127448	11.4328	0.00019525	0.000799518
						ZBTB7B	-0.15091	8.09911	0.000199854	0.000817012
						EP300	-0.148356	7.47539	0.000204186	0.000832317
						MAP1LC3B	0.132661	7.32309	0.000204275	0.000832317
						CEP350	0.137554	8.23879	0.00021057	0.000856549
						VAPA	0.127148	7.82924	0.000211262	0.000857949
						RDH11	0.133396	8.56254	0.000213905	0.000866106
						SCYL1	-0.133087	7.40907	0.000213975	0.000866106
						HERC2	-0.120859	7.71594	0.000214668	0.000867483
						FBRS	-0.149127	7.22574	0.000216317	0.000872715
						ACLY	-0.116097	10.1695	0.000219342	0.000883473
						VAT1	0.128177	8.33456	0.000219936	0.000884415
						VEZF1	0.132467	8.30753	0.000222705	0.000894091
						ADAR	-0.121321	9.75855	0.000229647	0.000920458
						S100A11	-0.143491	9.01679	0.000231341	0.000925741
						JTB	-0.153169	7.30703	0.000240112	0.000959278
						ARL6IP5	0.126432	7.23139	0.000243171	0.000969925
						PIAS3	-0.126278	7.36262	0.000244827	0.00097495
						DEK	0.148294	9.0191	0.000245347	0.000975441
						HNRNPC	0.125304	9.69374	0.000252004	0.00100029
						DMTF1	0.127145	7.42577	0.000260762	0.00103336
						PYGO2	-0.130187	7.29016	0.000261175	0.00103336
						RABL6	-0.140627	7.59168	0.000262261	0.00103599
						MTCH2	0.112919	8.36683	0.000270958	0.00106864
						ZNF84	0.122646	7.33316	0.000273499	0.00107693
						SUZ12	0.132761	8.38556	0.000277719	0.0010918
						POLE	-0.134265	7.82086	0.000281563	0.00110515
						SNX5	0.139823	7.26077	0.000282446	0.00110685
						SRP54	0.117485	8.06109	0.000284178	0.00111186
						TBCD	-0.11739	7.46834	0.000285556	0.00111548
						LSM14B	-0.133619	7.16962	0.000288279	0.00112433
						SLC44A2	-0.115657	8.09444	0.000290158	0.00112987
						MED14	0.13936	7.6937	0.000294291	0.00114244
						CALR	-0.116071	11.4675	0.000294315	0.00114244
						SMARCA4	-0.124946	7.75141	0.00030172	0.00116934
						FAM210B	-0.116316	7.77515	0.000311689	0.00120608
						ATP6V0C	-0.152107	7.1825	0.000314585	0.00121538
						TJP3	-0.155937	7.1458	0.000317134	0.00122167
						CLPTM1L	-0.118551	8.12254	0.000317207	0.00122167
						GLB1	-0.122223	7.70667	0.000322566	0.00123824
						KNTC1	0.12088	8.25564	0.000322627	0.00123824
						ADCY6	-0.119482	8.30731	0.00032302	0.00123824
						C6orf48	0.13279	7.60615	0.000323553	0.00123836
						CHD2	0.114499	7.96218	0.000326169	0.00124643
						AK4	0.112394	8.691	0.000327391	0.00124916
						PCNP	0.140121	7.67279	0.000333634	0.00127101
						STC2	0.124324	9.32488	0.000335191	0.00127324
						STMN1	0.121955	8.75059	0.000335253	0.00127324
						PREX1	-0.116159	9.55227	0.000336242	0.00127502
						DDB1	-0.11296	9.62587	0.000338579	0.00128191
						DERA	0.133626	7.81495	0.000339983	0.00128525
						ST14	-0.126721	9.69187	0.000344708	0.00130111
						ESR1	-0.124332	8.04993	0.000347949	0.00131061
						S100A16	-0.147571	7.79586	0.00034829	0.00131061
						FEM1B	0.131023	7.49283	0.000357561	0.00134345
						SERPINH1	-0.122057	7.6725	0.000365024	0.0013694
						SMYD2	-0.138776	7.34453	0.000371873	0.00139297
						HDGF	-0.123056	9.23968	0.000375195	0.00140146
						CGN	-0.128248	7.16123	0.00037528	0.00140146
						XRN1	0.126948	7.88389	0.00038075	0.00141974
						CHD9	0.171677	7.25606	0.000381653	0.00142095
						SMG5	-0.106264	8.43537	0.000384181	0.0014282
						IRF6	0.123209	7.62405	0.000387735	0.00143924
						CXCL12	0.108591	8.79044	0.000400078	0.00148282
						STX3	0.133921	7.62175	0.000406302	0.00150362
						UQCRC2	0.116194	8.80301	0.000409928	0.00151476
						GNB2	-0.119601	7.3437	0.000427067	0.00157573
						ACACA	-0.112394	8.47327	0.000440738	0.00162374
						PRRC2B	-0.114107	10.0731	0.000464776	0.00170974
						CSDE1	0.115168	9.64939	0.000469832	0.00172575
						ARFGAP2	-0.127771	7.4597	0.000472837	0.0017342
						MYO5C	-0.109626	8.26342	0.00047873	0.00175321
						HSDL1	0.12288	7.2501	0.000479806	0.00175454
						YME1L1	0.113049	8.34007	0.000492437	0.00179805
						SPTLC2	-0.111493	9.0443	0.00049442	0.00180262
						TAOK2	-0.133595	7.53445	0.000496584	0.00180719
						TSC22D1	0.117663	7.18146	0.000497142	0.00180719
						PSME3	-0.125752	7.89526	0.000505196	0.00183175
						TRRAP	-0.116779	7.34808	0.000506109	0.00183175
						PREPL	0.145945	7.74876	0.000506572	0.00183175
						UBA2	0.143204	7.45462	0.000506876	0.00183175
						TAF7	0.116518	8.57514	0.000518301	0.00187029
						STT3B	0.120209	8.19684	0.000522919	0.00188149
						UGDH-AS1	-0.139974	7.31989	0.000522933	0.00188149
						BAZ1A	0.118374	7.56856	0.000527896	0.00189657
						PFKL	-0.152691	8.6728	0.000532511	0.00190939
						ABCA12	-0.111066	9.56868	0.000533046	0.00190939
						NELFB	-0.161657	7.20016	0.000533865	0.00190939
						GRHL2	0.106829	8.72082	0.000534566	0.00190939
						SIDT2	-0.12896	7.1843	0.00054229	0.00193417
						UPF1	-0.126256	7.20166	0.000544203	0.00193818
						ERBB2IP	0.123965	8.15879	0.000548363	0.00195017
						NSF	0.117493	7.99975	0.000555143	0.00197144
						GDI2	0.119189	9.18699	0.000562298	0.00199015
						CENPF	0.122138	9.80156	0.000562837	0.00199015
						KIFC2	-0.158349	7.45954	0.000562837	0.00199015
						SDF4	-0.152778	7.19335	0.000571898	0.00201928
						HLA-E	0.121872	8.05361	0.000573536	0.00202217
						FAM102A	-0.129681	8.44011	0.00057489	0.00202404
						PTPRF	-0.121439	9.77963	0.000576158	0.00202561
						FAM115A	-0.105059	8.23456	0.000578848	0.00203216
						ZSWIM8	-0.126232	7.70622	0.000586511	0.00205613
						LMO4	-0.12451	7.936	0.000596298	0.00208747
						EDF1	-0.163708	8.17697	0.000598745	0.00209306
						EFTUD2	-0.108871	7.95773	0.000608365	0.00212339
						SHOC2	0.115244	7.66917	0.000609148	0.00212339
						BANF1	-0.140173	7.8153	0.000610978	0.00212676
						GOLGA2	-0.104647	8.45198	0.000616037	0.00214134
						MAN1B1	-0.1251	7.59301	0.000619522	0.00215042
						HIP1R	-0.136486	7.6894	0.000620587	0.00215075
						MGP	0.132668	11.1223	0.000621368	0.00215075
						MSMO1	0.110184	8.37732	0.000628097	0.00217099
						TACSTD2	-0.127173	8.17783	0.000654762	0.00225814
						ATP6AP1	-0.12203	8.50039	0.000655144	0.00225814
						EIF2S2	0.117385	8.33633	0.000688689	0.00237044
						SF3B4	-0.125243	7.29629	0.000691222	0.00237583
						CASC5	0.147111	7.24638	0.000696924	0.00239209
						C21orf33	-0.129514	7.24141	0.000705747	0.002419
						PHTF2	0.121249	7.57544	0.000711622	0.00243575
						SLC35B2	-0.123677	7.337	0.000721002	0.00246328
						GBF1	-0.109154	8.24077	0.000721667	0.00246328
						SMAD5	0.140263	7.61994	0.000727025	0.00247813
						QPRT	-0.141867	8.23694	0.000735478	0.00250348
						PDXDC1	-0.101699	8.6411	0.000739981	0.002513
						HSP90B1	0.109702	11.6163	0.000740319	0.002513
						KIAA1143	0.118336	7.47403	0.000752412	0.00254879
						ECHS1	-0.142584	7.186	0.000752934	0.00254879
						BAHD1	-0.12673	7.52196	0.000754963	0.00255215
						VPS13D	-0.109509	8.28517	0.000757341	0.00255668
						DMXL2	0.134209	7.83434	0.000759215	0.00255949
						CDKN1A	0.128169	7.47991	0.000761055	0.00256218
						USP1	0.122974	7.21419	0.000775671	0.00260782
						KPNA2	0.110381	8.84304	0.000781108	0.00262252
						RNF40	-0.119006	7.87893	0.000796183	0.00266949
						SBDS	0.109759	7.87788	0.000814713	0.0027279
						AHSA1	-0.137852	7.16989	0.000822002	0.00274857
						SCOC	0.218932	7.39415	0.000835224	0.00278899
						ZNF395	0.11905	7.66391	0.000838628	0.00279656
						RRM2	0.103951	8.51655	0.000853084	0.00284092
						DCTN4	0.108264	7.95167	0.000857913	0.00285314
						GOT2	-0.115238	7.52516	0.000865016	0.00287288
						EFHD1	-0.113977	7.78394	0.000871471	0.00289042
						GSN	-0.10464	9.37838	0.000883839	0.0029275
						ZBTB21	0.142261	7.20972	0.000891736	0.00294968
						ERLIN1	0.127242	7.16317	0.000894749	0.00295567
						GNAI2	-0.11882	7.67775	0.00089883	0.00296362
						PRPF39	0.118355	7.27625	0.000899564	0.00296362
						NIPBL	0.118368	8.1771	0.000912644	0.0030027
						SLC29A1	0.112779	7.30881	0.00093392	0.00306859
						SSR1	0.124867	8.72408	0.000945234	0.00310163
						PLD3	-0.137463	7.15427	0.000951749	0.00311885
						INSIG1	0.131494	7.77478	0.000959793	0.00314103
						ARHGAP11A	0.11389	7.57821	0.000962753	0.00314653
						NCAPG2	0.129727	7.28299	0.000981326	0.0032019
						TMED10	0.109019	10.0805	0.000982296	0.0032019
						CMTM6	0.127832	7.28952	0.000989873	0.00322233
						XPOT	0.103871	8.98388	0.00099212	0.00322537
						TWF1	0.13193	8.33426	0.00100405	0.00325986
						BHLHE40	0.10112	8.46933	0.00103436	0.00335383
						PPP1R9B	-0.108271	7.64966	0.00103627	0.00335561
						PDPR	0.123157	7.63033	0.00104759	0.00338781
						OPA1	0.104163	9.00264	0.00108003	0.00348813
						PSMB4	-0.114255	8.43428	0.0010865	0.00350443
						FAM208B	0.113245	8.23768	0.00109022	0.00351182
						FAM91A1	0.129276	8.01897	0.00109534	0.00352372
						EIF3H	0.109375	8.91534	0.00110686	0.0035541
						MORF4L2	0.106523	8.39616	0.00110768	0.0035541
						NUP210	-0.114008	8.19437	0.00113	0.00362099
						UBA1	-0.113551	9.80747	0.00113341	0.00362356
						KITLG	0.141869	8.75773	0.00113374	0.00362356
						DDX23	-0.121874	7.75809	0.00114505	0.00365496
						GREB1	0.106136	9.64942	0.00115211	0.00367273
						UBXN7	0.134484	7.47793	0.00118506	0.00377289
						PIGT	-0.112344	7.8142	0.00121057	0.00384819
						GSE1	-0.101964	9.88511	0.00121184	0.00384819
						DHX9	-0.105522	9.08019	0.00122289	0.00387827
						KIDINS220	0.111232	7.17429	0.00122975	0.003895
						SET	0.111397	9.87364	0.00123594	0.00390957
						EPRS	0.102226	9.01708	0.00124287	0.00392646
						ZNF552	-0.12353	7.32591	0.00125345	0.0039548
						PPM1A	0.114476	7.65014	0.00126771	0.00399465
						GPATCH2L	0.11238	7.56255	0.00127179	0.00400239
						RB1	0.127967	7.28525	0.00130157	0.00409088
						NDRG1	0.0993329	8.2799	0.00132639	0.00416357
						TP53BP1	-0.110459	8.04059	0.00133585	0.00418794
						SMARCD2	-0.110218	8.62805	0.00134972	0.00422602
						SERP1	0.107941	8.56098	0.00139511	0.00436259
						ZFAS1	0.163082	7.96324	0.00146308	0.00456934
						TSTD1	-0.14631	7.32771	0.00146959	0.00458385
						SYVN1	-0.107703	7.53777	0.00150737	0.00469576
						FNBP4	0.124891	7.34602	0.00152799	0.00475395
						TMEM109	-0.116995	7.53885	0.00154689	0.0048067
						LTBP1	-0.118586	7.24373	0.00155795	0.00483496
						PCM1	0.108804	8.37114	0.00156212	0.00484179
						LANCL1	0.105462	7.36121	0.00156957	0.00485875
						NRIP1	0.11681	7.9856	0.00159179	0.00492135
						BUB3	0.106351	7.8317	0.00159492	0.00492483
						NPEPPS	0.10823	10.2252	0.001597	0.00492509
						PCGF3	-0.11343	7.43159	0.00160614	0.00494708
						DDOST	-0.115839	8.13813	0.00161805	0.00497752
						PERP	0.096834	8.08351	0.00162945	0.00500635
						CBX1	0.0994663	8.71023	0.00165643	0.00508289
						CNIH1	0.109989	7.4455	0.00167331	0.0051283
						UBE3A	0.109784	7.87173	0.00167689	0.00513288
						CYFIP1	-0.0977198	8.41551	0.0017223	0.00526533
						COG4	-0.118037	7.79742	0.00172817	0.0052733
						TRIM28	-0.107906	8.07135	0.0017292	0.0052733
						CNBP	0.10044	8.38759	0.00173883	0.00529613
						ILF3	-0.0994125	8.68924	0.00175211	0.00532996
						CSE1L	0.100959	9.3563	0.00177337	0.00538797
						CELSR1	-0.101135	8.85383	0.00178148	0.00540594
						NCSTN	-0.108701	7.84506	0.0017932	0.00543482
						IBTK	0.114551	7.93595	0.00182471	0.0055235
						MAT2B	0.110974	7.2511	0.00184436	0.00557615
						SKP1	0.0989561	8.9719	0.00187424	0.00565952
						SDHD	0.109794	7.77966	0.0019299	0.00582043
						RBM27	0.102702	7.49329	0.00194612	0.00586218
						ELOVL1	-0.117997	7.22359	0.00197274	0.00593509
						STAU2	0.11697	7.18724	0.00197989	0.00594932
						COX6A1	-0.127755	8.1134	0.0020038	0.00600671
						GGH	0.108292	7.36278	0.00200386	0.00600671
						ZKSCAN1	0.108003	8.28388	0.00201649	0.00603721
						AMZ2	0.10513	7.29589	0.00204051	0.0061017
						ZDHHC20	0.106943	7.49699	0.00204964	0.00611747
						ARL6IP1	0.100462	9.81535	0.00205076	0.00611747
						LMAN2	-0.129129	7.58027	0.00208076	0.00619945
						SNX2	0.100115	7.41645	0.00210767	0.00626847
						SRSF3	-0.101382	8.62845	0.00211099	0.00626847
						SATB1	-0.115329	7.60683	0.00211157	0.00626847
						HDAC2	0.114422	7.25424	0.00211775	0.00627927
						YY1	0.115845	7.66833	0.00212981	0.00630742
						KRT8	-0.108484	11.7503	0.00214136	0.00633398
						LBR	0.12194	7.50619	0.00215534	0.0063677
						LTA4H	0.113207	7.7793	0.00216445	0.00638513
						CLSTN1	-0.099186	8.01798	0.00217002	0.00638513
						TUBA1A	0.108418	8.84805	0.00217114	0.00638513
						HSPA5	0.0972213	11.7458	0.00217162	0.00638513
						MCM3AP	-0.0961075	8.1057	0.00218291	0.00641067
						SYNGAP1	-0.106531	7.17796	0.00219528	0.00643932
						ACTL6A	0.0979371	8.34342	0.00224293	0.00657124
						ZNF217	0.10601	8.74171	0.00225233	0.00659094
						RABEP1	-0.0981026	9.42628	0.00230966	0.00675067
						HNRNPH3	0.0984581	7.9729	0.00231389	0.00675501
						RALY	-0.116153	8.11689	0.00232797	0.00678807
						GAPDH	0.101108	11.6614	0.00233392	0.00679737
						RYK	0.102641	7.31995	0.00234293	0.00681554
						LDHA	0.102919	11.6977	0.00235475	0.00684185
						ARIH1	0.11618	7.28444	0.00237483	0.00689204
						MKI67	0.114008	8.69613	0.00241311	0.00699491
						S100A6	-0.130694	9.52646	0.00244542	0.00708021
						CLIC1	0.10036	8.57644	0.00245837	0.00710935
						CD164	-0.105708	10.0351	0.0025564	0.00738415
						PTGES3	0.101785	9.71672	0.002568	0.00740895
						APMAP	-0.102794	7.5613	0.00262131	0.00755393
						DNAJC5	-0.103032	7.7293	0.00264773	0.00762112
						RPS16	-0.140976	8.83065	0.00265157	0.00762326
						ZBTB41	0.161516	7.76365	0.00273892	0.0078652
						HNRNPF	-0.0974913	9.70784	0.00275869	0.00791275
						FLOT1	-0.124909	7.33256	0.00276582	0.00792397
						LAMP2	0.101742	8.29147	0.00277903	0.00795254
						CAP2	-0.106557	7.27552	0.00278904	0.00797193
						TCEA1	0.0991802	8.80527	0.00281198	0.00801928
						CREG1	0.0903891	8.39212	0.00281213	0.00801928
						HNRNPL	-0.103737	8.36616	0.00286439	0.00815888
						RCOR1	0.124204	7.58737	0.00288519	0.00820863
						UCHL5	0.115259	7.20279	0.00289299	0.00822131
						COASY	-0.119638	7.41315	0.00292656	0.00830712
						GBAS	0.106935	7.59668	0.00299828	0.0084957
						CRAT	-0.100862	7.41625	0.0029999	0.0084957
						HN1L	-0.094599	9.30616	0.00301959	0.00854162
						STX6	0.117113	7.25948	0.00302672	0.00854825
						FANCI	0.102526	8.06345	0.00303009	0.00854825
						GLYR1	-0.114911	7.66996	0.00303235	0.00854825
						CUL7	-0.100302	7.25484	0.00304712	0.00857664
						CALCOCO2	0.0996425	8.67325	0.00304939	0.00857664
						SKIV2L2	0.0978546	8.04631	0.00306601	0.00861354
						SNAP23	-0.103593	7.1953	0.0031882	0.0089466
						TAOK1	0.106697	9.32747	0.00320108	0.0089725
						CBX3	0.0990022	9.67024	0.00320941	0.00898561
						AHNAK2	-0.0925997	9.46137	0.00331129	0.00926033
						EIF2S1	0.0973198	8.31221	0.00341526	0.00954024
						MTA2	-0.118243	7.72722	0.00342924	0.00956844
						TMED3	-0.112384	7.80003	0.00348357	0.00970901
						KDM5B	0.0920253	9.10024	0.00350138	0.00974763
						PRDX5	-0.120846	8.05773	0.00351138	0.0097644
						CALM2	0.107442	9.26712	0.0035243	0.00978929
						FEM1C	0.117484	7.79124	0.00354937	0.00984781
						PPP1R12A	0.120342	7.27527	0.00355531	0.0098506
						RFX5	0.0932563	7.64451	0.00355839	0.0098506
						AP2A1	-0.116611	7.23584	0.00359401	0.00993805
						SLC1A5	-0.139671	7.7118	0.00360866	0.00996737
						SLC40A1	0.0952529	11.0036	0.00365708	0.0100898
						CUEDC1	-0.115559	7.71566	0.00369314	0.0101779
						PTP4A1	0.118778	7.35242	0.00370253	0.0101923
						CAPN2	-0.0979397	8.06686	0.00371355	0.0102112
						NBR1	0.0935932	8.77013	0.00374349	0.0102821
						ASPM	0.119506	8.11293	0.00378406	0.0103764
						UBA6	0.103962	7.27108	0.00378628	0.0103764
						PPL	-0.102621	7.22066	0.00384402	0.0105229
						ZFYVE26	-0.104773	7.20583	0.00387256	0.0105893
						MCM4	-0.092136	8.90122	0.00393277	0.010742
						ECT2	0.0989446	9.26495	0.003956	0.0107935
						MAL2	0.0988775	8.65691	0.00396506	0.0108062
						EXOC5	0.11734	8.49439	0.00397228	0.0108091
						TMED9	-0.116724	8.68856	0.00397489	0.0108091
						MAPK9	0.110809	7.29463	0.00406031	0.0110272
						DYNC1I2	0.0968185	7.37568	0.00406406	0.0110272
						SMARCA5	0.106655	7.43475	0.00408146	0.0110622
						AHCTF1	0.102313	7.66589	0.00412927	0.0111795
						PUM2	0.0943714	8.05845	0.00414164	0.0111955
						EP400	-0.102795	7.63394	0.00414431	0.0111955
						USP8	0.102568	7.23782	0.0041555	0.0112135
						NEK7	0.131498	7.50123	0.00433731	0.0116913
						CTSD	-0.100011	10.2348	0.004374	0.0117773
						SUN1	0.090252	9.04905	0.00438906	0.0118049
						PHGDH	-0.108949	7.46388	0.00441679	0.0118665
						C1orf43	0.0932218	9.1993	0.00450466	0.0120894
						DARS	0.109741	7.49426	0.00452102	0.0121201
						G3BP2	0.0896328	8.30457	0.00453182	0.0121358
						SCRN1	0.0879939	9.0952	0.00455517	0.0121851
						SH3GLB2	-0.104234	7.94541	0.00465006	0.0124254
						UBR7	0.0941163	7.93617	0.00466998	0.0124651
						PATL1	0.104698	7.53453	0.00474138	0.012642
						TM9SF4	-0.0906553	7.89982	0.00477211	0.0127101
						HSPD1	0.0919619	9.31815	0.00479762	0.0127643
						PI4KB	-0.107104	7.21502	0.00489847	0.0130185
						RBM17	0.102485	7.30366	0.00491504	0.0130484
						CHCHD2	-0.100725	9.28381	0.00493985	0.0131002
						RFWD3	0.0945508	7.51785	0.00498507	0.0132059
						NUP133	0.0936554	7.68098	0.00502399	0.0132947
						IPO7	0.0920268	9.10035	0.00506188	0.0133806
						PCNX	0.102682	7.40458	0.00508836	0.0134121
						MYO19	-0.0931223	7.65199	0.00508919	0.0134121
						SUMF2	-0.104763	8.67888	0.00509016	0.0134121
						POM121	-0.0961148	7.57107	0.00510379	0.0134336
						GPI	0.0905733	9.01316	0.00514074	0.0135076
						LRIG1	-0.0943292	8.06379	0.00514288	0.0135076
						MAPK1	0.100815	7.66851	0.00516616	0.0135543
						PTDSS1	0.097579	7.239	0.00519734	0.0136216
						POLR2A	-0.0873246	8.54837	0.00523833	0.0137144
						HIF1A	0.0934848	7.71861	0.00527569	0.0137975
						CAST	0.105581	7.62371	0.00529306	0.0138283
						ECE1	0.109642	7.418	0.0053773	0.0140335
						USP32	0.113246	7.50088	0.00544899	0.0142055
						RBFOX2	0.101555	7.25986	0.00551418	0.0143602
						MAPRE1	0.0875552	9.0411	0.00554052	0.0144136
						NUP214	-0.0977002	7.79302	0.00558459	0.0145129
						CYB5B	-0.095566	7.62305	0.00559262	0.0145184
						RPS3A	0.104745	10.8597	0.0056313	0.0146014
						CTDSP2	-0.0881525	8.89728	0.00563646	0.0146014
						DENND4C	0.0994424	7.19167	0.00576274	0.0149051
						PLS1	0.10801	7.41809	0.00576582	0.0149051
						VPS39	-0.0960733	7.49617	0.00579877	0.0149746
						EHMT1	-0.121369	7.35067	0.00594238	0.0153293
						ITGB1	0.0893505	9.46701	0.00596048	0.0153599
						NAA50	0.0862028	8.67729	0.00596844	0.0153644
						PPME1	0.0923136	7.70431	0.00600103	0.0154283
						RIF1	0.122162	7.43145	0.00600581	0.0154283
						CSNK1D	-0.0972991	8.01893	0.00606333	0.0155598
						VDAC3	0.0906545	8.3598	0.00607705	0.0155788
						AHCYL1	0.087506	7.97787	0.0061159	0.0156621
						TRAPPC6B	0.0962343	7.1815	0.00616315	0.0157666
						NFIA	-0.0955636	7.30035	0.00626421	0.0160085
						SPCS3	0.124125	7.55568	0.0063258	0.0161492
						LMNB2	-0.119258	7.58725	0.00633829	0.0161643
						WAPAL	0.0928593	8.32544	0.00636683	0.0162203
						SCUBE2	-0.0978564	7.34386	0.00644377	0.0163993
						CCT8	0.0968879	9.0704	0.00652902	0.0165991
						FTH1	0.129535	10.159	0.00655568	0.0166497
						HECTD4	-0.0881121	8.05205	0.00658503	0.0166907
						EPCAM	0.100783	7.9314	0.0065854	0.0166907
						HSPA4	0.091982	8.11374	0.00661822	0.0167566
						MKRN1	0.0959527	7.62684	0.00665481	0.016832
						PKN2	0.12551	7.35408	0.00672731	0.0169979
						RNF14	0.0953508	7.41792	0.0067479	0.0170324
						ST13	0.0838698	8.92372	0.00681381	0.0171811
						TPR	0.096495	9.40437	0.00690337	0.0173892
						PIP4K2B	-0.0963767	7.98071	0.00698847	0.0175835
						DCUN1D1	0.109299	7.55695	0.00699481	0.0175835
						ALDOA	0.0944853	11.4086	0.00704086	0.0176812
						HSPA9	0.0896168	9.45306	0.00713633	0.0179024
						TUBA1C	-0.101204	8.66446	0.00714349	0.0179024
						ZRANB2	0.119865	7.64339	0.00715628	0.0179162
						HEXB	0.0979208	7.68366	0.00720099	0.0180098
						CD63	-0.0837796	8.51578	0.00721151	0.0180178
						U2SURP	0.0961839	8.74424	0.0072407	0.0180724
						RTN4	0.0881135	7.85552	0.00725965	0.0181013
						TMX1	0.0942933	7.50105	0.007306	0.0181984
						AES	-0.103139	7.99277	0.00737553	0.01832
						TPM1	-0.0870971	7.72536	0.00737628	0.01832
						NRD1	0.0841342	8.23017	0.00737722	0.01832
						NDUFV1	-0.101267	7.59009	0.00739108	0.01832
						TMPO	0.106618	8.50155	0.007392	0.01832
						ZFR	0.114923	7.63388	0.00745334	0.0184534
						PIK3C2A	0.114291	7.26943	0.00755117	0.0186768
						TFF3	-0.168744	7.63864	0.00757406	0.0186911
						GMFB	0.131173	8.05366	0.00757444	0.0186911
						ATP13A3	0.101005	9.53043	0.00757971	0.0186911
						CD46	0.0895609	10.3975	0.00763846	0.0188033
						ADRBK1	-0.108138	7.48116	0.0076405	0.0188033
						BNIPL	-0.107974	7.42746	0.00765257	0.0188142
						POLDIP2	-0.088888	7.55949	0.00768253	0.018869
						H2AFJ	-0.129746	7.56282	0.00782345	0.019181
						VPS35	0.0947285	7.97801	0.00782517	0.019181
						ADK	0.0946353	7.47095	0.00791576	0.0193838
						AP2B1	0.0905061	9.91226	0.00809399	0.0197827
						RAB11FIP4	0.0914404	7.83716	0.00809475	0.0197827
						NOP56	-0.0996619	7.15373	0.00818985	0.0199953
						ARHGAP5	0.11193	8.37966	0.00822606	0.0200612
						SPAG5	0.0916803	8.08421	0.00823316	0.0200612
						EIF4B	0.088089	11.0258	0.00825883	0.0201038
						MED13	0.119335	8.52171	0.00827645	0.0201268
						NDUFB5	0.0927182	8.41303	0.00839888	0.0204004
						KIAA1429	0.0850923	8.11333	0.00840552	0.0204004
						PDCD4	-0.0864319	9.02296	0.00843599	0.0204542
						CHEK1	0.0865869	7.4727	0.00851473	0.0206248
						PABPC1	0.0843978	10.8137	0.00852779	0.0206361
						DERL1	0.0928536	7.70158	0.00872804	0.0210868
						RBBP7	0.0856283	10.0165	0.00873118	0.0210868
						PEBP1	-0.0946932	8.54328	0.00876615	0.0211505
						RPL28	-0.143786	9.02291	0.00885732	0.0213495
						ELF5	-0.0838971	8.76194	0.00886756	0.0213533
						NFRKB	-0.0838963	7.70329	0.00891935	0.0214296
						GDI1	0.0910071	7.27784	0.00892211	0.0214296
						SLC25A29	-0.104826	7.59898	0.00892537	0.0214296
						ATP6V0A1	-0.0878204	7.18176	0.00895926	0.02149
						SEC61A1	-0.0861944	9.05461	0.0090246	0.0216124
						ADIPOR1	0.0880574	8.16943	0.00903386	0.0216124
						PCDH1	-0.102362	7.51676	0.00903838	0.0216124
						ENSA	-0.101022	9.51151	0.00904542	0.0216124
						PPP2CA	0.0870634	7.94341	0.00906705	0.0216431
						RNF213	-0.0812056	9.06035	0.0091117	0.0217286
						PABPC4	-0.0830949	7.68033	0.00914794	0.0217939
						FAM214A	0.0921629	7.37468	0.00924439	0.0220024
						DPM1	0.0938623	7.23788	0.00941947	0.0223895
						HIGD1A	0.109819	7.17932	0.00942626	0.0223895
						TPT1	0.0845096	11.0791	0.00943435	0.0223895
						CPSF7	-0.0950401	7.86725	0.0095136	0.0225559
						KCTD3	0.0827639	10.1509	0.00957076	0.0226695
						PBXIP1	-0.093767	8.0793	0.00959786	0.0227119
						DVL3	-0.0810496	8.67498	0.00970301	0.0229386
						AMFR	0.0852592	8.4089	0.00985987	0.0232647
						H2AFX	-0.130416	7.3685	0.00986134	0.0232647
						SNX19	-0.0856803	8.16248	0.00986928	0.0232647
						CCNY	0.0908703	7.31057	0.00990567	0.0233148
						PKM	-0.0839673	11.409	0.00990948	0.0233148
						PRC1	0.0930444	7.90099	0.00999167	0.0234857
						DNAJB11	0.0856769	8.27452	0.0100037	0.0234869
						ARF4	0.0837747	8.02661	0.0100182	0.0234869
						PTGR1	0.0985055	7.29742	0.0100208	0.0234869
						GPX4	-0.140961	7.16816	0.010115	0.0236825
						MARK2	-0.0887915	7.4609	0.0101235	0.0236825
						MPP7	0.0924774	8.88908	0.0101759	0.0237817
						TBC1D16	-0.0838671	7.90316	0.0101852	0.0237817
						SF3B3	-0.0786085	8.60677	0.0103002	0.0240273
						BDP1	0.11587	7.60333	0.0103349	0.0240702
						PRKCI	0.0912239	8.03513	0.0103382	0.0240702
						TMED5	0.134039	7.3142	0.0105574	0.0245575
						ARF3	-0.0832678	9.30427	0.010612	0.024661
						CYBRD1	-0.0870425	7.71597	0.0106481	0.0247217
						ATPIF1	-0.110578	7.30384	0.0107495	0.0249217
						PGD	-0.0795011	8.16247	0.0107545	0.0249217
						KDM5C	-0.080641	8.13614	0.0109375	0.0253041
						SUN2	-0.0940545	7.46688	0.0109401	0.0253041
						PNISR	0.0888775	8.02296	0.0110079	0.0254369
						TFAP2C	-0.0929993	7.8331	0.0110221	0.025446
						ABCF1	-0.0881479	7.3092	0.0113962	0.0262543
						NRBP2	-0.106937	7.23209	0.0113994	0.0262543
						QARS	-0.0817094	8.65932	0.0114042	0.0262543
						CLCN3	0.0910291	7.50884	0.0114327	0.0262951
						NUP107	0.0932451	7.63688	0.0116069	0.0266709
						BPNT1	0.0859098	7.37321	0.0116233	0.0266837
						NSD1	-0.0905052	7.88294	0.0117501	0.0269496
						MTRNR2L8	0.135772	8.00714	0.0117915	0.0270194
						AGGF1	0.0880129	7.32728	0.0120593	0.0276074
						COPA	-0.084212	9.47038	0.0122102	0.0279268
						SUMF1	-0.0944067	7.24723	0.0123155	0.0281416
						ANP32A	0.0852273	7.84168	0.012379	0.0282604
						RARA	0.0885539	7.1956	0.0124452	0.0283852
						RPS15	-0.145998	8.60842	0.0125889	0.0286863
						NELFCD	-0.0897213	7.85528	0.0126097	0.0286948
						HSP90AA1	0.0825596	12.0607	0.0126159	0.0286948
						ERLIN2	0.0850445	8.43553	0.0126481	0.0287415
						WDR1	-0.0888686	7.39604	0.0126719	0.028769
						MDH2	-0.084835	8.50043	0.0127009	0.0287896
						NUP155	0.0933369	7.58673	0.0127044	0.0287896
						VAMP3	0.0895848	7.18969	0.0127726	0.0289176
						TTC39A	-0.082066	7.64536	0.0130808	0.0295881
						GLTSCR2	-0.133886	7.83537	0.0132527	0.0299493
						THRAP3	-0.0803012	8.06952	0.0132702	0.029959
						CDC42BPB	-0.0823469	8.13623	0.0132813	0.029959
						USP22	-0.0752364	8.34498	0.0133227	0.0300249
						HSP90AB1	0.079065	11.4873	0.0134613	0.0303094
						SNW1	0.0804052	7.73163	0.013531	0.030418
						SURF4	-0.0775932	8.97109	0.0135342	0.030418
						TNPO1	0.0900743	8.34235	0.0136723	0.0307003
						ARHGEF37	-0.0929456	7.25585	0.0137294	0.0308003
						MAZ	-0.111506	7.78596	0.0138385	0.0310169
						CAMSAP2	0.0950708	7.7134	0.013918	0.0311668
						ADAM10	0.0907486	7.77391	0.0139762	0.0312631
						MLPH	-0.0756352	8.60308	0.0139865	0.0312631
						ATP9A	-0.0921729	7.50202	0.0140153	0.0312991
						CTSF	-0.0884665	7.67808	0.0141082	0.0314688
						CSNK2A1	0.0821696	7.64236	0.0141168	0.0314688
						HNRNPUL1	-0.0826066	8.45534	0.0145799	0.0324716
						PCMTD1	0.0943998	7.37419	0.0146222	0.0325365
						VPS8	0.0857915	7.88487	0.0147243	0.032734
						YLPM1	-0.103091	7.25104	0.0147377	0.0327343
						FLNA	-0.0826136	9.82493	0.0148381	0.0329275
						MIA3	0.0795597	7.83461	0.0148612	0.0329491
						LTN1	0.0941928	7.65341	0.015082	0.0334086
						AHCY	-0.0816832	8.53465	0.0152269	0.0336992
						RPLP2	-0.101331	8.67506	0.0153909	0.0340314
						GHITM	0.0766472	9.08686	0.0154799	0.0341875
						PSMD3	-0.0812759	7.8354	0.0154893	0.0341875
						NARS	0.0795412	7.89249	0.0155556	0.0343032
						TTC37	0.0831797	8.25392	0.0159162	0.035067
						MKNK2	0.0882527	8.14193	0.0159423	0.0350931
						FLNB	-0.0797034	10.4208	0.0161315	0.0354777
						ETF1	0.0771128	8.04741	0.0161545	0.0354965
						NPLOC4	-0.0821008	7.64153	0.0163167	0.0358211
						ATP6AP2	0.0798505	8.93024	0.0164096	0.0359929
						CIRBP	-0.101261	8.59127	0.016528	0.0362202
						GSTM3	-0.101059	8.12656	0.0167859	0.0367528
						SRSF1	-0.0769561	9.2085	0.016811	0.036775
						CLIP1	0.0828895	7.5202	0.0168947	0.0369252
						TPM3	0.0788797	10.0629	0.0169478	0.0370084
						ACSL3	0.0801074	7.69271	0.0170449	0.0371874
						ATG13	-0.0869786	7.25719	0.0170931	0.0372596
						PI4KA	-0.071952	8.22016	0.0171188	0.0372827
						SEPT9	-0.0883747	8.755	0.0172287	0.0374888
						RNF187	-0.0827988	7.81976	0.0173566	0.0377338
						PFKP	0.0807602	8.97161	0.0173743	0.0377389
						ARF1	-0.0862057	9.6105	0.0174074	0.0377774
						PRPF40A	0.079678	7.84604	0.017507	0.03796
						GLUL	0.0754662	9.71516	0.017658	0.0382538
						ANKRD52	-0.0882476	7.57747	0.0177576	0.0384358
						NACA	0.074429	10.2885	0.0178951	0.0386993
						NPC2	0.110007	7.43058	0.0181482	0.0392121
						KIF23	0.0835718	7.21122	0.0183131	0.0395339
						BMS1	0.0819834	7.63007	0.0183661	0.0396134
						SON	-0.0780928	9.51781	0.0184865	0.0398382
						NUCKS1	0.0803887	10.5499	0.0185465	0.0399325
						AK2	0.0751437	8.0419	0.0185728	0.0399543
						SUMO1	0.0916745	7.25326	0.0186088	0.0399967
						CCNL1	0.0833042	7.32089	0.0190794	0.0409725
						PPFIA1	0.0818171	7.29752	0.0193846	0.0415916
						FUBP3	-0.0761837	7.41958	0.0194477	0.0416905
						SEC24C	-0.0785406	8.93272	0.0198204	0.0424525
						RNF168	0.0823815	7.39573	0.0200043	0.0428092
						APOE	-0.10948	7.89612	0.0201827	0.0431536
						SUB1	0.0775913	8.30291	0.0203265	0.0434232
						SUCO	0.0784197	7.84854	0.0204964	0.0437481
						FDFT1	0.075783	9.10356	0.0206816	0.0441052
						ZNF148	0.101106	7.46298	0.0210678	0.0448899
						DIP2B	-0.0770329	8.32239	0.0210955	0.0449101
						GNPNAT1	-0.0728937	7.90687	0.0213539	0.0454209
						BZW1	0.0706681	8.3523	0.0213926	0.045464
						PSMD5	-0.0909927	7.23193	0.0215278	0.0457118
						FBXO21	0.0816594	7.19036	0.0216984	0.0460343
						RPL22	0.0888518	9.52006	0.0217697	0.0461458
						EEF1D	-0.0811283	8.82016	0.0219361	0.0464584
						PSMA4	0.0850952	8.11454	0.0222701	0.0471253
						SBNO1	0.081817	7.9873	0.0224134	0.0473878
						AP3S1	0.0889003	7.59303	0.0228598	0.0482901
						FYCO1	-0.0789797	7.28714	0.0231613	0.048885
						RPL8	-0.0861508	10.7882	0.0233595	0.0492611
						ST6GAL1	-0.0724224	7.95493	0.0234976	0.04951
						PARD6B	-0.102152	7.74229	0.0235219	0.0495186
						SCARB2	0.079475	8.16012	0.0235436	0.049522
						CPD	0.0764218	9.3626	0.0237372	0.0498866
